# Supplementary material for: Key role for lipids in cognitive symptoms of schizophrenia
Source: Transl Psychiatry. 2020 Nov 12;10:399. doi: 10.1038/s41398-020-01084-x (PMC7665187; doi:10.1038/s41398-020-01084-x)
Supplement: Supplementary file 2 — Supplemental tables S4 and S5 [file 41398_2020_1084_MOESM2_ESM.xlsx]

## Sheet: Table S4 SZ GWAS 2018 as target
metabolite	p-value treshold	p-value	Bonferroni-corrected p-value	variance explained (R2)
CH2.DB.ratio	0.4	1.90978e-08	1.07139e-05	0.000904245
CH2.DB.ratio	0.5	3.15578e-08	1.77039e-05	0.000875142
CH2.DB.ratio	0.3	6.06833e-08	3.40433e-05	0.000837296
C5.1.DC	0.3	6.45694e-08	3.62234e-05	0.000833706
XS.VLDL.L	0.3	8.61678e-08	4.83402e-05	0.000817022
CH2.DB.ratio	0.2	1.02102e-07	5.72795e-05	0.000807216
XS.VLDL.L	0.4	3.1517e-07	0.000176811	0.000742175
C5.1.DC	0.4	3.68611e-07	0.000206791	0.000733151
C5.1.DC	0.1	4.38568e-07	0.000246037	0.000723144
DB.in.FA	0.5	4.58664e-07	0.000257311	0.000720564
C5.1.DC	0.5	6.71035e-07	0.000376451	0.000698671
C5.1.DC	0.2	7.41858e-07	0.000416182	0.000692902
XS.VLDL.PL	0.4	7.87176e-07	0.000441605	0.000689494
XS.VLDL.PL	0.5	8.80645e-07	0.000494042	0.000683045
DB.in.FA	0.4	9.97505e-07	0.000559601	0.000675887
XS.VLDL.PL	0.3	1.18187e-06	0.00066303	0.000666148
XS.VLDL.L	0.5	1.30025e-06	0.000729438	0.000660669
CH2.in.FA	0.4	1.46001e-06	0.000819063	0.00065402
fumarate_maleate_valerat_CMH	0.4	1.55474e-06	0.00087221	0.000650413
fumarate_maleate_valerat_CMH	0.3	1.56087e-06	0.000875647	0.000650188
DB.in.FA	0.3	1.76745e-06	0.000991541	0.00064306
IP10	0.3	1.77654e-06	0.000996637	0.000642766
DB.in.FA	0.2	2.23694e-06	0.00125493	0.000629559
LPE16_0_LIPID	0.2	2.28769e-06	0.00128339	0.000628274
XS.VLDL.TG	0.5	2.55165e-06	0.00143148	0.00062202
IP10	0.4	2.56197e-06	0.00143726	0.000621789
Bis.FA.ratio	0.4	2.58501e-06	0.00145019	0.000621277
CH2.DB.ratio	0.1	2.72758e-06	0.00153017	0.000618203
CH2.in.FA	0.5	2.97489e-06	0.00166891	0.000613235
LPE16_0_LIPID	0.001	3.54298e-06	0.00198761	0.000603237
CH2.in.FA	0.3	3.69634e-06	0.00207364	0.000600814
XS.VLDL.L	0.2	4.02393e-06	0.00225742	0.000595959
XS.VLDL.TG	0.2	4.28853e-06	0.00240586	0.000592319
C14.1.OH	0.05	4.51612e-06	0.00253354	0.000589364
IDL.L	0.4	4.68212e-06	0.00262667	0.000587302
IDL.P	0.4	5.58165e-06	0.0031313	0.000577266
LPE16_0_LIPID	0.3	5.85869e-06	0.00328673	0.0005745
SM.OH.C24.1	0.4	6.90322e-06	0.0038727	0.000565139
DB.in.FA	0.1	7.06309e-06	0.00396239	0.000563834
fumarate_maleate_valerat_CMH	0.5	7.33693e-06	0.00411602	0.000561664
IP10	0.5	7.76822e-06	0.00435797	0.000558407
IDL.P	0.5	8.08838e-06	0.00453758	0.000556105
XS.VLDL.TG	0.3	8.15721e-06	0.00457619	0.000555622
XS.VLDL.TG	0.4	8.22391e-06	0.00461362	0.000555158
XS.VLDL.P	0.3	8.35145e-06	0.00468517	0.000554281
FAw6	0.3	8.5385e-06	0.0047901	0.000553019
IDL.C	0.1	8.87306e-06	0.00497779	0.000550829
XS.VLDL.P	0.5	9.60581e-06	0.00538886	0.000546308
DHA	0.5	1.05678e-05	0.00592852	0.000540874
IDL.C	0.05	1.15051e-05	0.00645439	0.000536036
IDL.P	0.3	1.15792e-05	0.00649592	0.000535671
PC38_2_LIPID	0.3	1.25888e-05	0.0070623	0.000530915
SM.OH.C24.1	0.3	1.34079e-05	0.00752185	0.000527329
Bis.FA.ratio	0.3	1.34862e-05	0.00756573	0.000526999
FAw6	0.4	1.37744e-05	0.00772746	0.000525796
XS.VLDL.P	0.4	1.38449e-05	0.00776698	0.000525506
XS.VLDL.PL	0.2	1.39884e-05	0.00784747	0.00052492
Bis.DB.ratio	0.3	1.40056e-05	0.00785716	0.000524849
fumarate_maleate_valerat_CMH	0.1	1.42407e-05	0.00798904	0.000523903
Bis.FA.ratio	0.5	1.42882e-05	0.00801567	0.000523714
FAw6	0.5	1.47387e-05	0.00826842	0.000521949
CH2.in.FA	0.2	1.59438e-05	0.00894449	0.000517483
Bis.DB.ratio	0.2	1.68499e-05	0.00945278	0.000514342
SM.OH.C24.1	0.5	1.76024e-05	0.00987493	0.000511861
DHA	0.4	1.80286e-05	0.0101141	0.000510502
IDL.L	0.5	1.81381e-05	0.0101755	0.000510158
SM.C26.0	0.1	1.82626e-05	0.0102453	0.00050977
XS.VLDL.L	0.05	1.93952e-05	0.0108807	0.000506354
SM.C26.0	0.5	2.25334e-05	0.0126412	0.000497844
C14.1.OH	0.2	2.4553e-05	0.0137742	0.000492977
Bis.DB.ratio	0.4	2.72668e-05	0.0152967	0.000487035
TAG54_6_LIPID	0.001	2.85373e-05	0.0160094	0.000484455
IDL.L	0.3	2.97787e-05	0.0167059	0.000482044
SM.OH.C24.1	0.1	3.18447e-05	0.0178649	0.000478246
FAw3	0.05	3.22099e-05	0.0180697	0.0004776
FAw6	0.2	3.29809e-05	0.0185023	0.000476261
SM.OH.C24.1	0.2	3.31436e-05	0.0185936	0.000475983
LPE16_0_LIPID	0.5	3.31643e-05	0.0186052	0.000475947
fumarate_maleate_valerat_CMH	0.05	3.48012e-05	0.0195235	0.000473221
LPE16_0_LIPID	0.4	3.52203e-05	0.0197586	0.000472544
IDL.C	0.4	4.0752e-05	0.0228619	0.000464294
XS.VLDL.L	0.1	4.08956e-05	0.0229424	0.000464095
S.VLDL.C	0.5	4.12317e-05	0.023131	0.000463632
Ratio_PC3806_LPC2206_LIPID	0.05	4.14543e-05	0.0232558	0.000463328
IDL.FC	0.4	4.39634e-05	0.0246635	0.000460007
fumarate_maleate_valerat_CMH	0.2	4.54857e-05	0.0255175	0.000458084
LPC20_3_LIPID	0.3	4.68872e-05	0.0263037	0.000456369
PC32_0_LIPID	0.4	4.84605e-05	0.0271863	0.000454506
IDL.C	0.5	4.93392e-05	0.0276793	0.000453491
SM.C26.0	0.3	4.953e-05	0.0277863	0.000453273
PC32_0_LIPID	0.5	4.9611e-05	0.0278318	0.000453181
XS.VLDL.PL	0.05	4.96145e-05	0.0278337	0.000453177
FAw6	0.1	4.986e-05	0.0279714	0.000452898
Bis.FA.ratio	0.2	5.67547e-05	0.0318394	0.000445589
XL.VLDL.TG	0.3	5.71777e-05	0.0320767	0.00044517
PC32_0_LIPID	0.1	5.86946e-05	0.0329277	0.000443693
PC32_0_LIPID	0.3	5.95792e-05	0.0334239	0.000442849
SM.C26.0	0.4	5.99767e-05	0.0336469	0.000442474
lysoPC.a.C20.4	0.4	6.08563e-05	0.0341404	0.000441653
PC.ae.C44.3	0.1	6.15259e-05	0.034516	0.000441036
IDL.L	0.1	6.18995e-05	0.0347256	0.000440695
S.VLDL.C	0.4	6.35461e-05	0.0356493	0.000439215
IDL.C	0.3	6.36256e-05	0.035694	0.000439144
lysoPC.a.C20.4	0.5	6.54488e-05	0.0367168	0.000437552
IDL.P	0.1	6.57588e-05	0.0368907	0.000437286
lysoPC.a.C20.4	0.3	7.04566e-05	0.0395261	0.000433398
Bis.FA.ratio	0.1	7.26869e-05	0.0407773	0.000431643
XL.VLDL.TG	0.5	7.27083e-05	0.0407893	0.000431626
S.VLDL.L	0.5	7.2727e-05	0.0407998	0.000431612
SM.C26.0	0.2	7.4547e-05	0.0418208	0.00043022
IDL.L	0.2	7.47532e-05	0.0419366	0.000430064
LPC20_3_LIPID	0.5	7.50119e-05	0.0420817	0.00042987
GROa	0.001	7.63418e-05	0.0428277	0.00042888
MCP1	0.001	8.08666e-05	0.0453661	0.000425639
Ratio_PC3806_LPC2206_LIPID	0.1	8.3808e-05	0.0470163	0.000423629
LPC22_6_LIPID	0.1	8.69827e-05	0.0487973	0.000421537
C5.1.DC	0.05	9.01272e-05	0.0505613	0.00041954
PC38_2_LIPID	0.2	9.67997e-05	0.0543047	0.000415524
IDL.FC	0.5	0.000100206	0.0562153	0.000413581
PC32_0_LIPID	0.2	0.000102832	0.0576888	0.000412128
L.LDL.P	0.001	0.000103016	0.0577921	0.000412027
DHA	0.3	0.000109368	0.0613553	0.000408667
IP10	0.2	0.000109505	0.0614323	0.000408596
IP10	0.05	0.00011215	0.0629161	0.000407256
C14.1.OH	0.3	0.000115608	0.0648563	0.000405551
C14.1.OH	0.1	0.000117141	0.0657161	0.000404812
LPC20_3_LIPID	0.4	0.000120825	0.0677826	0.000403075
XL.VLDL.TG	0.4	0.000127977	0.0717951	0.000399848
C7.DC	0.1	0.000130376	0.0731409	0.000398807
PC38_2_LIPID	0.4	0.000131733	0.073902	0.000398226
DHA	0.2	0.000131969	0.0740347	0.000398126
PC.ae.C44.3	0.2	0.000134843	0.0756467	0.000396918
IDL.P	0.2	0.000143125	0.0802931	0.000393577
Bis.DB.ratio	0.05	0.000145448	0.0815963	0.000392675
XS.VLDL.P	0.2	0.000149377	0.0838005	0.000391181
FAw3	0.2	0.000157996	0.088636	0.00038804
Bis.DB.ratio	0.5	0.000158882	0.0891329	0.000387727
IDL.C	0.2	0.000165179	0.0926657	0.000385551
M.LDL.PL	0.1	0.000168116	0.094313	0.000384565
S.VLDL.L	0.2	0.000170895	0.0958719	0.000383647
IDL.L	0.05	0.000192477	0.10798	0.000376996
IP10	0.1	0.000192584	0.108039	0.000376965
M.LDL.L	0.05	0.000192656	0.10808	0.000376944
C14.1.OH	0.4	0.000195253	0.109537	0.000376196
LPE16_0_LIPID	0.1	0.000195796	0.109842	0.00037604
C14.1.OH	0.5	0.000209948	0.117781	0.000372141
L.LDL.P	0.1	0.000210538	0.118112	0.000371984
SM.OH.C24.1	0.05	0.000210621	0.118159	0.000371962
aconitate_CMH	0.5	0.000214942	0.120582	0.000370828
M.LDL.P	0.05	0.000221154	0.124068	0.000369237
FAw3	0.4	0.000230897	0.129533	0.000366831
S.VLDL.L	0.3	0.000231115	0.129656	0.000366778
S.VLDL.C	0.3	0.000239494	0.134356	0.000364791
IDL.TG	0.5	0.000245934	0.137969	0.000363311
S.VLDL.C	0.2	0.000252859	0.141854	0.000361762
aconitate_CMH	0.4	0.000253559	0.142246	0.000361608
CH2.in.FA	0.1	0.000263377	0.147755	0.00035949
PC38_2_LIPID	0.5	0.000265696	0.149055	0.000359002
LPC22_6_LIPID	0.2	0.000267519	0.150078	0.000358621
M.LDL.PL	0.2	0.000268163	0.15044	0.000358487
aconitate_CMH	0.3	0.000270266	0.151619	0.000358051
M.VLDL.CE	0.5	0.000288012	0.161575	0.000354509
IL8	0.5	0.000292612	0.164155	0.000353626
aconitate_CMH	0.1	0.000308548	0.173095	0.000350674
M.VLDL.CE	0.4	0.000317671	0.178213	0.000349053
FAw3	0.3	0.000319503	0.179241	0.000348733
IDL.FC	0.3	0.000326516	0.183176	0.000347525
FAw3	0.5	0.000329932	0.185092	0.000346946
SM.OH.C22.1	0.5	0.000337142	0.189137	0.000345744
S.VLDL.L	0.4	0.000345778	0.193982	0.000344337
Ratio_PC3806_LPC2206_LIPID	0.2	0.000348744	0.195646	0.000343863
PC.ae.C44.3	0.4	0.000349387	0.196006	0.00034376
pantothenate_CMH	0.4	0.000351847	0.197386	0.00034337
NMMA_HILIC	0.2	0.0003816	0.214078	0.00033886
IDL.TG	0.4	0.000390058	0.218822	0.000337643
S.LDL.P	0.1	0.000393055	0.220504	0.000337218
PC.ae.C44.3	0.3	0.000398108	0.223338	0.000336509
serine_HILIC	0.1	0.000423608	0.237644	0.000333063
M.VLDL.CE	0.3	0.000425587	0.238754	0.000332805
PC.ae.C44.3	0.5	0.000431414	0.242023	0.000332051
XS.VLDL.P	0.1	0.000434995	0.244032	0.000331592
sum_LPC_LIPID	0.2	0.000441535	0.247701	0.000330765
DHA	0.1	0.000450828	0.252914	0.00032961
S.LDL.P	0.05	0.000460745	0.258478	0.000328404
LPE18_1_LIPID	0.3	0.000479515	0.269008	0.000326191
DB.in.FA	0.05	0.000480992	0.269836	0.000326021
S.LDL.L	0.05	0.000486191	0.272753	0.000325425
LPE18_1_LIPID	0.4	0.000500717	0.280902	0.000323795
Met	0.2	0.000501341	0.281252	0.000323726
IL16	0.05	0.000506265	0.284014	0.000323185
PC32_0_PC1_LIPID	0.2	0.00052406	0.293998	0.000321272
PCB36_4_LIPID	0.1	0.000528206	0.296324	0.000320836
Ratio_PC4006_LPC2206_LIPID	0.3	0.000528551	0.296517	0.0003208
IL8	0.2	0.000540173	0.303037	0.000319596
Cit	0.05	0.000549562	0.308304	0.000318643
S.VLDL.P	0.5	0.000549714	0.308389	0.000318628
XS.VLDL.TG	0.05	0.000553911	0.310744	0.000318207
LPE18_1_LIPID	0.2	0.000555109	0.311416	0.000318088
pantothenate_CMH	0.5	0.000569422	0.319446	0.00031668
FAw3	0.1	0.000576234	0.323268	0.000316022
LPC20_3_LIPID	0.1	0.000578708	0.324655	0.000315786
L.LDL.L	0.001	0.000594797	0.333681	0.00031427
Alb	0.5	0.000608247	0.341227	0.000313034
Ratio_PC4006_LPC2206_LIPID	0.4	0.000610209	0.342327	0.000312856
LPC22_6_LIPID	0.4	0.000614807	0.344907	0.000312442
LPE16_0_LIPID	0.05	0.000616728	0.345985	0.000312269
LPE20_4_LIPID	0.4	0.000617533	0.346436	0.000312197
L.LDL.P	0.05	0.00062549	0.3509	0.00031149
L.LDL.PL	0.2	0.000633321	0.355293	0.000310803
Alb	0.1	0.000636892	0.357296	0.000310493
GDP_CMH	0.001	0.000644597	0.361619	0.000309829
salicylurate_CMH	0.2	0.000651859	0.365693	0.00030921
Ratio_PC3806_LPC2206_LIPID	0.3	0.000654841	0.367366	0.000308958
XS.VLDL.TG	0.1	0.000656669	0.368391	0.000308804
IL8	0.3	0.000678536	0.380659	0.000306996
arginine_HILIC	0.1	0.000684325	0.383906	0.000306528
LPE20_4_LIPID	0.1	0.000685512	0.384572	0.000306432
LPC22_6_LIPID	0.3	0.000721878	0.404974	0.000303581
PC.aa.C24.0	0.3	0.000747951	0.4196	0.000301626
methyladipate_pimelate_CMH	0.2	0.000748258	0.419773	0.000301603
SM.C24.0	0.5	0.000748286	0.419788	0.000301601
L.LDL.FC	0.001	0.000749009	0.420194	0.000301548
S.VLDL.P	0.2	0.000755496	0.423833	0.000301072
lactose_CMH	0.4	0.00076419	0.428711	0.000300442
lactose_CMH	0.3	0.000768951	0.431381	0.0003001
M.HDL.CE	0.1	0.000778832	0.436925	0.000299397
Met	0.4	0.000784805	0.440275	0.000298976
LPE20_4_LIPID	0.5	0.000786175	0.441044	0.00029888
SM.OH.C22.1	0.4	0.000803899	0.450988	0.000297652
PC.ae.C44.4	0.2	0.000806973	0.452712	0.000297442
C7.DC	0.5	0.000824774	0.462698	0.000296241
PC.aa.C24.0	0.1	0.000828247	0.464647	0.000296009
LPC22_6_LIPID	0.5	0.000853158	0.478622	0.000294379
S.VLDL.P	0.3	0.000875392	0.491095	0.000292964
sum_LPC_LIPID	0.3	0.000886082	0.497092	0.000292296
LPE20_4_LIPID	0.3	0.000904589	0.507474	0.00029116
IDL.C	0.001	0.0009143	0.512922	0.000290573
cotinine_HILIC	0.001	0.000915692	0.513703	0.000290489
LPE18_1_LIPID	0.5	0.000921431	0.516923	0.000290146
PC.aa.C36.3	0.3	0.000922704	0.517637	0.00029007
VLDL.D	0.4	0.000937444	0.525906	0.000289199
fruc_gluc_galac_CMH	0.05	0.000940013	0.527347	0.000289049
XXL.VLDL.PL	0.5	0.000959427	0.538238	0.000287926
Bis.DB.ratio	0.1	0.000960982	0.539111	0.000287837
NMMA_HILIC	0.3	0.000967371	0.542695	0.000287473
Cit	0.3	0.000970314	0.544346	0.000287306
Met	0.5	0.000971291	0.544894	0.00028725
IDL.P	0.05	0.000978813	0.549114	0.000286827
PC38_6_LIPID	0.3	0.000990659	0.55576	0.000286166
SM.OH.C22.1	0.2	0.000992473	0.556777	0.000286066
PC.ae.C44.4	0.3	0.000994692	0.558022	0.000285943
Cit	0.5	0.00101303	0.56831	0.00028494
L.LDL.CE	0.05	0.00102214	0.573418	0.000284449
SM22_0_LIPID	0.001	0.00104239	0.584782	0.000283372
S.VLDL.PL	0.2	0.00106494	0.597433	0.000282198
Cit	0.4	0.00108689	0.609744	0.00028108
NMMA_HILIC	0.4	0.00109917	0.616634	0.000280464
C7.DC	0.4	0.00109979	0.616983	0.000280433
S.VLDL.PL	0.5	0.00110551	0.62019	0.000280148
sum_PC_LIPID	0.1	0.00110854	0.621889	0.000279998
LPC20_3_LIPID	0.2	0.00113105	0.634516	0.000278897
bNGF	0.2	0.00113241	0.635279	0.000278831
carnosine_HILIC	0.1	0.00115095	0.645684	0.000277941
Gln	0.3	0.00116282	0.652342	0.000277379
NMMA_HILIC	0.001	0.00117746	0.660556	0.000276693
M.VLDL.CE	0.2	0.00117796	0.660836	0.00027667
VLDL.D	0.5	0.00118545	0.665038	0.000276323
IL8	0.4	0.00119162	0.668496	0.000276039
Ratio_PC4006_LPC2206_LIPID	0.5	0.00120593	0.676529	0.000275385
SM.C24.0	0.4	0.00122007	0.684459	0.000274747
Gln	0.4	0.0012224	0.685767	0.000274642
XXL.VLDL.PL	0.4	0.0012279	0.688852	0.000274397
FAw6	0.05	0.00124992	0.701204	0.000273424
TAG48_2_LIPID	0.001	0.00125986	0.70678	0.00027299
fruc_gluc_galac_CMH	0.1	0.00126053	0.70716	0.000272961
LPC20_4_LIPID	0.3	0.00127632	0.716015	0.00027228
XL.HDL.TG	0.3	0.00128357	0.720084	0.00027197
M.LDL.PL	0.05	0.00128976	0.723558	0.000271707
LDL.D	0.2	0.0012917	0.724641	0.000271625
C7.DC	0.2	0.00129801	0.728185	0.000271358
M.LDL.PL	0.3	0.00131477	0.737584	0.000270657
sum_LPC_LIPID	0.5	0.00131931	0.740131	0.000270468
XL.HDL.TG	0.4	0.00132228	0.7418	0.000270345
sum_PC_LIPID	0.3	0.00132471	0.743161	0.000270245
lysoPC.a.C20.4	0.2	0.00133966	0.751551	0.000269631
TAG46_0_LIPID	0.3	0.00135217	0.758566	0.000269123
XS.VLDL.PL	0.1	0.00135428	0.759753	0.000269038
S.VLDL.P	0.4	0.00137355	0.77056	0.000268266
Met	0.3	0.00138241	0.775531	0.000267915
TAG46_0_LIPID	0.05	0.00138658	0.77787	0.00026775
PC.ae.C44.3	0.05	0.0013936	0.781811	0.000267474
LDL.D	0.1	0.00139966	0.785207	0.000267237
PC.aa.C24.0	0.4	0.00141083	0.791473	0.000266803
L.LDL.PL	0.4	0.0014109	0.791516	0.0002668
LPE20_4_LIPID	0.2	0.00141519	0.793919	0.000266635
arginine_HILIC	0.2	0.00142809	0.801156	0.000266139
Ace	0.1	0.00144467	0.810462	0.000265508
VLDL.D	0.3	0.00145669	0.817201	0.000265056
Alb	0.3	0.00145827	0.818088	0.000264997
Gln	0.1	0.00147228	0.825951	0.000264475
LDL.D	0.3	0.00147233	0.82598	0.000264473
PC.aa.C24.0	0.5	0.00148682	0.834108	0.000263938
sum_PC_LIPID	0.2	0.0015084	0.846211	0.000263152
C7.DC	0.3	0.00152397	0.854949	0.000262592
sum_LPC_LIPID	0.4	0.00153674	0.862112	0.000262137
TAG46_0_LIPID	0.1	0.00154085	0.864419	0.000261991
IDL.TG	0.3	0.00154309	0.865671	0.000261912
IDL.PL	0.5	0.00156682	0.878988	0.000261079
IDL.FC	0.2	0.00158909	0.891478	0.00026031
XS.VLDL.P	0.05	0.00159883	0.896942	0.000259977
L.LDL.L	0.1	0.00161439	0.905673	0.000259449
pantothenate_CMH	0.3	0.00161933	0.908443	0.000259282
XL.VLDL.TG	0.2	0.00162937	0.914077	0.000258945
PC.ae.C40.1	0.05	0.0016443	0.922454	0.000258448
Ratio_PC3806_LPC2206_LIPID	0.4	0.00165625	0.929157	0.000258054
lactose_CMH	0.5	0.00167057	0.93719	0.000257585
IDL.PL	0.4	0.00168199	0.943596	0.000257214
Ace	0.2	0.00168331	0.944335	0.000257171
L.LDL.L	0.05	0.00170161	0.954605	0.000256582
NMMA_HILIC	0.5	0.00171362	0.961339	0.000256199
S.LDL.C	0.05	0.00178438	1	0.000253996
AcAce	0.4	0.0108185	1	0.000157791
AcAce	0.5	0.0208715	1	0.000124015
AcAce	0.1	0.0219074	1	0.000121565
AcAce	0.3	0.0534254	1	7.77864e-05
AcAce	0.2	0.0731527	1	6.31332e-05
AcAce	0.001	0.293007	1	8.87367e-06
AcAce	0.05	0.354658	1	4.15724e-06
Ace	0.05	0.00336727	1	0.000219638
Ace	0.3	0.00477783	1	0.000200898
Ace	0.001	0.0186237	1	0.000129803
Ace	0.4	0.0462234	1	8.46982e-05
Ace	0.5	0.0746545	1	6.2204e-05
aconitate_CMH	0.2	0.00187855	1	0.000251199
aconitate_CMH	0.05	0.00296464	1	0.000226495
aconitate_CMH	0.001	0.460135	1	2.99722e-07
adenosine_HILIC	0.05	0.0321086	1	0.000102459
adenosine_HILIC	0.1	0.0563507	1	7.52657e-05
adenosine_HILIC	0.5	0.125774	1	3.93305e-05
adenosine_HILIC	0.2	0.130706	1	3.77323e-05
adenosine_HILIC	0.4	0.183861	1	2.42727e-05
adenosine_HILIC	0.3	0.262735	1	1.20608e-05
adenosine_HILIC	0.001	0.40965	1	1.56128e-06
adenosylhomocysteine_HILIC	0.05	0.0409298	1	9.05717e-05
adenosylhomocysteine_HILIC	0.1	0.089147	1	5.42015e-05
adenosylhomocysteine_HILIC	0.2	0.193243	1	2.24364e-05
adenosylhomocysteine_HILIC	0.5	0.312374	1	7.15759e-06
adenosylhomocysteine_HILIC	0.3	0.3412	1	5.00918e-06
adenosylhomocysteine_HILIC	0.4	0.42122	1	1.18205e-06
adenosylhomocysteine_HILIC	0.001	0.479846	1	7.64147e-08
adipate_CMH	0.5	0.0450524	1	8.59324e-05
adipate_CMH	0.1	0.0560826	1	7.54906e-05
adipate_CMH	0.4	0.0693874	1	6.55604e-05
adipate_CMH	0.05	0.0828013	1	5.75076e-05
adipate_CMH	0.2	0.129526	1	3.81079e-05
adipate_CMH	0.3	0.143094	1	3.4029e-05
adipate_CMH	0.001	0.489158	1	2.21022e-08
ADMA_HILIC	0.4	0.100371	1	4.89716e-05
ADMA_HILIC	0.5	0.119132	1	4.16084e-05
ADMA_HILIC	0.3	0.131353	1	3.75281e-05
ADMA_HILIC	0.2	0.163797	1	2.86713e-05
ADMA_HILIC	0.05	0.192254	1	2.2624e-05
ADMA_HILIC	0.001	0.352097	1	4.31236e-06
ADMA_HILIC	0.1	0.355139	1	4.12848e-06
ADP_CMH	0.1	0.00276906	1	0.000230177
ADP_CMH	0.3	0.0032556	1	0.000221452
ADP_CMH	0.5	0.00369784	1	0.000214608
ADP_CMH	0.4	0.00417432	1	0.000208113
ADP_CMH	0.2	0.00487079	1	0.000199871
ADP_CMH	0.05	0.012101	1	0.000151969
ADP_CMH	0.001	0.188629	1	2.33234e-05
Ala	0.2	0.0354942	1	9.75247e-05
Ala	0.05	0.0777711	1	6.03416e-05
Ala	0.3	0.10598	1	4.66089e-05
Ala	0.5	0.131548	1	3.74669e-05
Ala	0.1	0.193386	1	2.24095e-05
Ala	0.4	0.205203	1	2.02722e-05
Ala	0.001	0.412889	1	1.44955e-06
alanine_HILIC	0.3	0.139981	1	3.49206e-05
alanine_HILIC	0.2	0.252871	1	1.3249e-05
alanine_HILIC	0.1	0.289887	1	9.17246e-06
alanine_HILIC	0.001	0.307295	1	7.58523e-06
alanine_HILIC	0.4	0.349196	1	4.492e-06
alanine_HILIC	0.05	0.382064	1	2.69365e-06
alanine_HILIC	0.5	0.407461	1	1.63927e-06
Alb	0.4	0.00248499	1	0.000236026
Alb	0.2	0.00374421	1	0.00021394
Alb	0.05	0.00578254	1	0.000190742
Alb	0.001	0.303365	1	7.92682e-06
allantoin_HILIC	0.5	0.00222905	1	0.000241912
allantoin_HILIC	0.05	0.00277189	1	0.000230121
allantoin_HILIC	0.4	0.00311558	1	0.000223819
allantoin_HILIC	0.3	0.00604591	1	0.000188379
allantoin_HILIC	0.2	0.0260811	1	0.000112797
allantoin_HILIC	0.1	0.0536922	1	7.75503e-05
allantoin_HILIC	0.001	0.115869	1	4.27851e-05
alpha_glycerophosphate_CMH	0.001	0.110313	1	4.4883e-05
alpha_glycerophosphate_CMH	0.05	0.314058	1	7.01921e-06
alpha_glycerophosphate_CMH	0.5	0.373839	1	3.09616e-06
alpha_glycerophosphate_CMH	0.3	0.381384	1	2.72577e-06
alpha_glycerophosphate_CMH	0.1	0.410674	1	1.52548e-06
alpha_glycerophosphate_CMH	0.2	0.41527	1	1.37019e-06
alpha_glycerophosphate_CMH	0.4	0.441742	1	6.42547e-07
alpha_hydroxybutyrate_CMH	0.001	0.182206	1	2.46101e-05
alpha_hydroxybutyrate_CMH	0.2	0.247335	1	1.39517e-05
alpha_hydroxybutyrate_CMH	0.05	0.277161	1	1.04598e-05
alpha_hydroxybutyrate_CMH	0.3	0.290369	1	9.12585e-06
alpha_hydroxybutyrate_CMH	0.4	0.408026	1	1.61895e-06
alpha_hydroxybutyrate_CMH	0.1	0.417682	1	1.29218e-06
alpha_hydroxybutyrate_CMH	0.5	0.487066	1	3.14552e-08
alpha_ketoglutarate_CMH	0.3	0.00501861	1	0.000198277
alpha_ketoglutarate_CMH	0.4	0.00738195	1	0.000177823
alpha_ketoglutarate_CMH	0.5	0.0103178	1	0.000160261
alpha_ketoglutarate_CMH	0.2	0.0140301	1	0.000144319
alpha_ketoglutarate_CMH	0.1	0.0746893	1	6.21828e-05
alpha_ketoglutarate_CMH	0.05	0.109789	1	4.50873e-05
alpha_ketoglutarate_CMH	0.001	0.198613	1	2.14415e-05
aminoadipate_CMH	0.001	0.00731333	1	0.000178315
aminoadipate_CMH	0.5	0.082075	1	5.79045e-05
aminoadipate_CMH	0.4	0.105424	1	4.68366e-05
aminoadipate_CMH	0.3	0.162893	1	2.88865e-05
aminoadipate_CMH	0.2	0.197802	1	2.15891e-05
aminoadipate_CMH	0.05	0.237193	1	1.53096e-05
aminoadipate_CMH	0.1	0.280451	1	1.01162e-05
aminoisobutyric_HILIC	0.001	0.119865	1	4.13495e-05
aminoisobutyric_HILIC	0.4	0.219685	1	1.7888e-05
aminoisobutyric_HILIC	0.3	0.274135	1	1.07827e-05
aminoisobutyric_HILIC	0.5	0.289983	1	9.16317e-06
aminoisobutyric_HILIC	0.2	0.371741	1	3.20377e-06
aminoisobutyric_HILIC	0.1	0.423841	1	1.10373e-06
aminoisobutyric_HILIC	0.05	0.484964	1	4.25175e-08
AMP_CMH	0.05	0.00203494	1	0.000246854
AMP_CMH	0.2	0.00523307	1	0.000196049
AMP_CMH	0.1	0.00540457	1	0.000194334
AMP_CMH	0.3	0.00693475	1	0.00018112
AMP_CMH	0.4	0.00881821	1	0.000168475
AMP_CMH	0.5	0.0103744	1	0.000159976
AMP_CMH	0.001	0.0220282	1	0.000121288
anthranilic_HILIC	0.001	0.049918	1	8.10164e-05
anthranilic_HILIC	0.05	0.1025	1	4.80569e-05
anthranilic_HILIC	0.5	0.193454	1	2.23967e-05
anthranilic_HILIC	0.1	0.287579	1	9.39767e-06
anthranilic_HILIC	0.4	0.314766	1	6.96148e-06
anthranilic_HILIC	0.3	0.321126	1	6.45628e-06
anthranilic_HILIC	0.2	0.352955	1	4.26003e-06
anthranilic3oh_HILIC	0.001	0.235966	1	1.54803e-05
anthranilic3oh_HILIC	0.1	0.325584	1	6.11587e-06
anthranilic3oh_HILIC	0.2	0.413227	1	1.43815e-06
anthranilic3oh_HILIC	0.3	0.430191	1	9.25528e-07
anthranilic3oh_HILIC	0.4	0.455756	1	3.69475e-07
anthranilic3oh_HILIC	0.05	0.46892	1	1.81944e-07
anthranilic3oh_HILIC	0.5	0.494912	1	4.8669e-09
ApoB	0.1	0.0270703	1	0.000110936
ApoB	0.05	0.0296699	1	0.000106371
ApoB	0.5	0.0332668	1	0.000100711
ApoB	0.4	0.0507909	1	8.01898e-05
ApoB	0.3	0.0512082	1	7.98002e-05
ApoB	0.2	0.100189	1	4.90508e-05
ApoB	0.001	0.31709	1	6.77415e-06
Arg	0.3	0.109555	1	4.51791e-05
Arg	0.2	0.112525	1	4.40328e-05
Arg	0.1	0.145995	1	3.32199e-05
Arg	0.5	0.179297	1	2.52139e-05
Arg	0.4	0.210099	1	1.94387e-05
Arg	0.05	0.302928	1	7.96544e-06
Arg	0.001	0.345338	1	4.73743e-06
arginine_HILIC	0.3	0.00574956	1	0.000191046
arginine_HILIC	0.5	0.00700732	1	0.000180571
arginine_HILIC	0.4	0.0106413	1	0.000158651
arginine_HILIC	0.05	0.0926666	1	5.24826e-05
arginine_HILIC	0.001	0.396723	1	2.05109e-06
argininosuccinate_HILIC	0.05	0.00308882	1	0.000224283
argininosuccinate_HILIC	0.1	0.0342419	1	9.92888e-05
argininosuccinate_HILIC	0.2	0.0512837	1	7.973e-05
argininosuccinate_HILIC	0.3	0.109315	1	4.52733e-05
argininosuccinate_HILIC	0.4	0.14027	1	3.48367e-05
argininosuccinate_HILIC	0.5	0.208408	1	1.97232e-05
argininosuccinate_HILIC	0.001	0.260885	1	1.22776e-05
asparagine_HILIC	0.3	0.113141	1	4.37996e-05
asparagine_HILIC	0.2	0.114268	1	4.33768e-05
asparagine_HILIC	0.5	0.157144	1	3.02924e-05
asparagine_HILIC	0.4	0.163106	1	2.88358e-05
asparagine_HILIC	0.1	0.269884	1	1.12477e-05
asparagine_HILIC	0.05	0.394338	1	2.14923e-06
asparagine_HILIC	0.001	0.458902	1	3.18629e-07
aspartate_HILIC	0.001	0.0594102	1	7.27791e-05
aspartate_HILIC	0.5	0.179448	1	2.51823e-05
aspartate_HILIC	0.4	0.186962	1	2.36515e-05
aspartate_HILIC	0.1	0.240909	1	1.48011e-05
aspartate_HILIC	0.2	0.279794	1	1.01841e-05
aspartate_HILIC	0.3	0.298341	1	8.3776e-06
aspartate_HILIC	0.05	0.46476	1	2.34042e-07
beta_hydroxybutyrate_CMH	0.001	0.0964958	1	5.06967e-05
beta_hydroxybutyrate_CMH	0.2	0.113511	1	4.36603e-05
beta_hydroxybutyrate_CMH	0.3	0.125119	1	3.95484e-05
beta_hydroxybutyrate_CMH	0.4	0.126298	1	3.91571e-05
beta_hydroxybutyrate_CMH	0.5	0.145394	1	3.33858e-05
beta_hydroxybutyrate_CMH	0.1	0.173618	1	2.64322e-05
beta_hydroxybutyrate_CMH	0.05	0.464218	1	2.4132e-07
betaine_HILIC	0.001	0.129718	1	3.80464e-05
betaine_HILIC	0.1	0.244335	1	1.43436e-05
betaine_HILIC	0.3	0.367797	1	3.41163e-06
betaine_HILIC	0.2	0.374986	1	3.0382e-06
betaine_HILIC	0.05	0.41084	1	1.51972e-06
betaine_HILIC	0.5	0.426516	1	1.02667e-06
betaine_HILIC	0.4	0.438038	1	7.27541e-07
Bis.DB.ratio	0.001	0.065117	1	6.84986e-05
Bis.FA.ratio	0.05	0.00198832	1	0.000248113
Bis.FA.ratio	0.001	0.47793	1	9.16532e-08
bNGF	0.3	0.00221108	1	0.000242351
bNGF	0.1	0.00315555	1	0.000223133
bNGF	0.5	0.00329358	1	0.000220828
bNGF	0.4	0.00480489	1	0.000200597
bNGF	0.05	0.00969796	1	0.000163496
bNGF	0.001	0.0242892	1	0.000116366
bOHBut	0.3	0.128521	1	3.84311e-05
bOHBut	0.4	0.157266	1	3.02618e-05
bOHBut	0.05	0.196446	1	2.18382e-05
bOHBut	0.5	0.198168	1	2.15224e-05
bOHBut	0.1	0.214199	1	1.87626e-05
bOHBut	0.2	0.227966	1	1.66295e-05
bOHBut	0.001	0.283055	1	9.84957e-06
C0	0.3	0.027424	1	0.000110288
C0	0.4	0.0488734	1	8.20264e-05
C0	0.5	0.0843038	1	5.66991e-05
C0	0.2	0.171815	1	2.68304e-05
C0	0.001	0.322537	1	6.34739e-06
C0	0.1	0.46835	1	1.88692e-07
C0	0.05	0.482344	1	5.8633e-08
C10	0.1	0.0495443	1	8.1375e-05
C10	0.05	0.17442	1	2.62569e-05
C10	0.4	0.284267	1	9.72715e-06
C10	0.5	0.319229	1	6.60453e-06
C10	0.2	0.423266	1	1.12068e-06
C10	0.3	0.455628	1	3.71637e-07
C10	0.001	0.492546	1	1.04451e-08
C10.1	0.001	0.194543	1	2.21919e-05
C10.1	0.05	0.195685	1	2.19791e-05
C10.1	0.4	0.223094	1	1.73611e-05
C10.1	0.5	0.237309	1	1.52935e-05
C10.1	0.2	0.29858	1	8.35575e-06
C10.1	0.3	0.310939	1	7.27686e-06
C10.1	0.1	0.348907	1	4.51011e-06
C10.2	0.5	0.162752	1	2.89202e-05
C10.2	0.4	0.196087	1	2.19045e-05
C10.2	0.1	0.247342	1	1.39508e-05
C10.2	0.2	0.304219	1	7.85183e-06
C10.2	0.05	0.33881	1	5.17011e-06
C10.2	0.3	0.377855	1	2.89578e-06
C10.2	0.001	0.379477	1	2.81697e-06
C12.1	0.05	0.144439	1	3.36512e-05
C12.1	0.001	0.188015	1	2.34438e-05
C12.1	0.1	0.437319	1	7.44662e-07
C12.1	0.4	0.44206	1	6.35513e-07
C12.1	0.5	0.478716	1	8.52361e-08
C12.1	0.2	0.487844	1	2.77836e-08
C12.1	0.3	0.496208	1	2.70326e-09
C14.1	0.3	0.0267435	1	0.000111543
C14.1	0.2	0.0324145	1	0.000101991
C14.1	0.4	0.0587049	1	7.33395e-05
C14.1	0.1	0.0675226	1	6.68178e-05
C14.1	0.5	0.0744255	1	6.23443e-05
C14.1	0.001	0.307223	1	7.59142e-06
C14.1	0.05	0.467788	1	1.95467e-07
C14.1.OH	0.001	0.0126882	1	0.000149513
C14.2	0.2	0.0677539	1	6.66598e-05
C14.2	0.3	0.0905812	1	5.34917e-05
C14.2	0.4	0.11834	1	4.18904e-05
C14.2	0.5	0.119104	1	4.16185e-05
C14.2	0.1	0.188533	1	2.33423e-05
C14.2	0.001	0.197576	1	2.16305e-05
C14.2	0.05	0.254916	1	1.29962e-05
C18.1	0.05	0.0119547	1	0.0001526
C18.1	0.2	0.0220642	1	0.000121205
C18.1	0.1	0.0357339	1	9.71945e-05
C18.1	0.5	0.0446421	1	8.63731e-05
C18.1	0.3	0.0565669	1	7.50851e-05
C18.1	0.4	0.0603692	1	7.20286e-05
C18.1	0.001	0.357471	1	3.99062e-06
C18.2	0.2	0.016414	1	0.000136254
C18.2	0.1	0.0274055	1	0.000110322
C18.2	0.3	0.0290863	1	0.000107358
C18.2	0.4	0.0365547	1	9.6082e-05
C18.2	0.5	0.0392089	1	9.26599e-05
C18.2	0.001	0.0593415	1	7.28333e-05
C18.2	0.05	0.0881787	1	5.46881e-05
C2	0.1	0.356293	1	4.05992e-06
C2	0.001	0.363048	1	3.67159e-06
C2	0.5	0.373549	1	3.11092e-06
C2	0.4	0.410498	1	1.53162e-06
C2	0.3	0.459876	1	3.03653e-07
C2	0.2	0.48796	1	2.7255e-08
C2	0.05	0.498619	1	3.58485e-10
C3	0.1	0.100152	1	4.9067e-05
C3	0.5	0.119862	1	4.13506e-05
C3	0.2	0.134909	1	3.64282e-05
C3	0.3	0.16216	1	2.90622e-05
C3	0.05	0.181643	1	2.47261e-05
C3	0.001	0.311655	1	7.21716e-06
C3	0.4	0.317902	1	6.70946e-06
C3.OH	0.001	0.0917435	1	5.2926e-05
C3.OH	0.5	0.210605	1	1.93542e-05
C3.OH	0.05	0.244713	1	1.42938e-05
C3.OH	0.4	0.268791	1	1.13695e-05
C3.OH	0.2	0.271715	1	1.10458e-05
C3.OH	0.3	0.365515	1	3.5352e-06
C3.OH	0.1	0.410883	1	1.51824e-06
C5.1.DC	0.001	0.120044	1	4.12866e-05
C7.DC	0.05	0.0144628	1	0.000142754
C7.DC	0.001	0.0204617	1	0.00012502
C8	0.1	0.0963458	1	5.07651e-05
C8	0.05	0.101031	1	4.86855e-05
C8	0.2	0.320978	1	6.46779e-06
C8	0.4	0.365716	1	3.52421e-06
C8	0.001	0.403392	1	1.78956e-06
C8	0.5	0.473711	1	1.30102e-07
C8	0.3	0.48759	1	2.89565e-08
C8.1	0.2	0.0254679	1	0.000113988
C8.1	0.1	0.0384312	1	9.36362e-05
C8.1	0.3	0.0504802	1	8.04822e-05
C8.1	0.4	0.0647114	1	6.87888e-05
C8.1	0.5	0.0982991	1	4.98841e-05
C8.1	0.05	0.111553	1	4.44041e-05
C8.1	0.001	0.441692	1	6.43674e-07
C9	0.05	0.0538388	1	7.74211e-05
C9	0.5	0.284928	1	9.66084e-06
C9	0.001	0.317483	1	6.7428e-06
C9	0.1	0.362755	1	3.68796e-06
C9	0.4	0.394834	1	2.12861e-06
C9	0.3	0.4099	1	1.55248e-06
C9	0.2	0.435645	1	7.85331e-07
cAMP_CMH	0.001	0.194753	1	2.21526e-05
cAMP_CMH	0.2	0.225201	1	1.70416e-05
cAMP_CMH	0.3	0.226794	1	1.68033e-05
cAMP_CMH	0.05	0.236223	1	1.54445e-05
cAMP_CMH	0.1	0.333275	1	5.55448e-06
cAMP_CMH	0.4	0.335878	1	5.3717e-06
cAMP_CMH	0.5	0.361273	1	3.77151e-06
carbamoylalanine_HILIC	0.05	0.0517449	1	7.93041e-05
carbamoylalanine_HILIC	0.1	0.107896	1	4.58358e-05
carbamoylalanine_HILIC	0.001	0.130498	1	3.77983e-05
carbamoylalanine_HILIC	0.2	0.203441	1	2.05793e-05
carbamoylalanine_HILIC	0.3	0.221278	1	1.76402e-05
carbamoylalanine_HILIC	0.4	0.227468	1	1.67031e-05
carbamoylalanine_HILIC	0.5	0.299141	1	8.30473e-06
carnitine_HILIC	0.5	0.0871595	1	5.52071e-05
carnitine_HILIC	0.4	0.113025	1	4.38435e-05
carnitine_HILIC	0.3	0.115093	1	4.30708e-05
carnitine_HILIC	0.05	0.176035	1	2.59072e-05
carnitine_HILIC	0.2	0.258917	1	1.25113e-05
carnitine_HILIC	0.1	0.296207	1	8.57381e-06
carnitine_HILIC	0.001	0.343485	1	4.85807e-06
carnosine_HILIC	0.05	0.00666624	1	0.000183207
carnosine_HILIC	0.2	0.0219921	1	0.00012137
carnosine_HILIC	0.3	0.0415018	1	8.98986e-05
carnosine_HILIC	0.4	0.0701962	1	6.50267e-05
carnosine_HILIC	0.5	0.0727765	1	6.33692e-05
carnosine_HILIC	0.001	0.279045	1	1.02621e-05
CE14_0_LIPID	0.2	0.03407	1	9.95364e-05
CE14_0_LIPID	0.1	0.125225	1	3.95132e-05
CE14_0_LIPID	0.3	0.126725	1	3.90162e-05
CE14_0_LIPID	0.001	0.217186	1	1.82821e-05
CE14_0_LIPID	0.05	0.279125	1	1.02538e-05
CE14_0_LIPID	0.4	0.320464	1	6.50777e-06
CE14_0_LIPID	0.5	0.334528	1	5.46604e-06
CE16_0_LIPID	0.001	0.0768207	1	6.09005e-05
CE16_0_LIPID	0.3	0.269969	1	1.12384e-05
CE16_0_LIPID	0.4	0.313146	1	7.09393e-06
CE16_0_LIPID	0.5	0.328324	1	5.91221e-06
CE16_0_LIPID	0.05	0.328518	1	5.89794e-06
CE16_0_LIPID	0.2	0.362764	1	3.68747e-06
CE16_0_LIPID	0.1	0.369271	1	3.3331e-06
CE16_1_LIPID	0.4	0.0228833	1	0.000119366
CE16_1_LIPID	0.3	0.0405328	1	9.1045e-05
CE16_1_LIPID	0.2	0.0464672	1	8.44456e-05
CE16_1_LIPID	0.5	0.0523899	1	7.87153e-05
CE16_1_LIPID	0.1	0.0587277	1	7.33213e-05
CE16_1_LIPID	0.05	0.245067	1	1.42472e-05
CE16_1_LIPID	0.001	0.498335	1	5.2126e-10
CE16_1_PC1_LIPID	0.001	0.0362097	1	9.65464e-05
CE16_1_PC1_LIPID	0.5	0.117145	1	4.23202e-05
CE16_1_PC1_LIPID	0.4	0.200976	1	2.10157e-05
CE16_1_PC1_LIPID	0.1	0.20164	1	2.08974e-05
CE16_1_PC1_LIPID	0.05	0.249949	1	1.36166e-05
CE16_1_PC1_LIPID	0.3	0.382504	1	2.673e-06
CE16_1_PC1_LIPID	0.2	0.388991	1	2.37827e-06
CE18_0_LIPID	0.5	0.163643	1	2.8708e-05
CE18_0_LIPID	0.4	0.223914	1	1.72362e-05
CE18_0_LIPID	0.1	0.23724	1	1.53031e-05
CE18_0_LIPID	0.3	0.280746	1	1.00857e-05
CE18_0_LIPID	0.001	0.33233	1	5.62174e-06
CE18_0_LIPID	0.05	0.380129	1	2.78559e-06
CE18_0_LIPID	0.2	0.42771	1	9.93229e-07
CE18_1_LIPID	0.001	0.0319168	1	0.000102755
CE18_1_LIPID	0.5	0.149232	1	3.23409e-05
CE18_1_LIPID	0.4	0.158031	1	3.0071e-05
CE18_1_LIPID	0.2	0.245951	1	1.41315e-05
CE18_1_LIPID	0.3	0.299006	1	8.31694e-06
CE18_1_LIPID	0.1	0.354803	1	4.14858e-06
CE18_1_LIPID	0.05	0.416738	1	1.32243e-06
CE18_2_LIPID	0.5	0.123664	1	4.00379e-05
CE18_2_LIPID	0.3	0.125463	1	3.9434e-05
CE18_2_LIPID	0.4	0.131496	1	3.74834e-05
CE18_2_LIPID	0.001	0.186993	1	2.36454e-05
CE18_2_LIPID	0.05	0.210188	1	1.94237e-05
CE18_2_LIPID	0.2	0.229813	1	1.63585e-05
CE18_2_LIPID	0.1	0.438065	1	7.26906e-07
CE18_3_LIPID	0.4	0.0204644	1	0.000125013
CE18_3_LIPID	0.3	0.0210852	1	0.0001235
CE18_3_LIPID	0.5	0.0218624	1	0.000121669
CE18_3_LIPID	0.2	0.136672	1	3.58961e-05
CE18_3_LIPID	0.1	0.192186	1	2.2637e-05
CE18_3_LIPID	0.001	0.315312	1	6.91721e-06
CE18_3_LIPID	0.05	0.460166	1	2.9926e-07
CE20_3_LIPID	0.5	0.0121906	1	0.000151586
CE20_3_LIPID	0.4	0.0225189	1	0.000120175
CE20_3_LIPID	0.3	0.105072	1	4.69814e-05
CE20_3_LIPID	0.05	0.247244	1	1.39635e-05
CE20_3_LIPID	0.2	0.269163	1	1.1328e-05
CE20_3_LIPID	0.1	0.421738	1	1.16634e-06
CE20_3_LIPID	0.001	0.471721	1	1.50574e-07
CE20_4_LIPID	0.001	0.103613	1	4.75878e-05
CE20_4_LIPID	0.1	0.337388	1	5.26731e-06
CE20_4_LIPID	0.2	0.423619	1	1.11027e-06
CE20_4_LIPID	0.05	0.440587	1	6.68484e-07
CE20_4_LIPID	0.3	0.464178	1	2.41864e-07
CE20_4_LIPID	0.5	0.48379	1	4.94187e-08
CE20_4_LIPID	0.4	0.485286	1	4.07137e-08
CE20_5_LIPID	0.2	0.0506137	1	8.03563e-05
CE20_5_LIPID	0.3	0.0835789	1	5.70872e-05
CE20_5_LIPID	0.1	0.0863833	1	5.5607e-05
CE20_5_LIPID	0.4	0.0987653	1	4.96768e-05
CE20_5_LIPID	0.001	0.11985	1	4.13551e-05
CE20_5_LIPID	0.5	0.127749	1	3.86813e-05
CE20_5_LIPID	0.05	0.177614	1	2.55693e-05
CE22_6_LIPID	0.5	0.339456	1	5.12633e-06
CE22_6_LIPID	0.4	0.34556	1	4.72313e-06
CE22_6_LIPID	0.05	0.361932	1	3.73424e-06
CE22_6_LIPID	0.2	0.412101	1	1.47634e-06
CE22_6_LIPID	0.001	0.416968	1	1.315e-06
CE22_6_LIPID	0.1	0.422995	1	1.1287e-06
CE22_6_LIPID	0.3	0.49974	1	1.26887e-11
CH2.DB.ratio	0.05	0.00229537	1	0.000240323
CH2.DB.ratio	0.001	0.131863	1	3.7368e-05
CH2.in.FA	0.05	0.00303811	1	0.000225175
CH2.in.FA	0.001	0.022811	1	0.000119526
choline_HILIC	0.5	0.047005	1	8.38932e-05
choline_HILIC	0.2	0.0493579	1	8.1555e-05
choline_HILIC	0.4	0.0992335	1	4.94698e-05
choline_HILIC	0.3	0.117275	1	4.22731e-05
choline_HILIC	0.1	0.215192	1	1.86017e-05
choline_HILIC	0.05	0.395156	1	2.1153e-06
choline_HILIC	0.001	0.487495	1	2.9405e-08
Cit	0.2	0.00241882	1	0.000237486
Cit	0.1	0.00934529	1	0.000165433
Cit	0.001	0.0167286	1	0.000135282
citrate_CMH	0.4	0.00405713	1	0.000209638
citrate_CMH	0.5	0.00613829	1	0.000187575
citrate_CMH	0.3	0.00721392	1	0.000179037
citrate_CMH	0.2	0.0296769	1	0.000106359
citrate_CMH	0.1	0.0514462	1	7.95795e-05
citrate_CMH	0.05	0.0963918	1	5.07441e-05
citrate_CMH	0.001	0.180386	1	2.49864e-05
citrulline_HILIC	0.4	0.294842	1	8.70089e-06
citrulline_HILIC	0.1	0.29574	1	8.61717e-06
citrulline_HILIC	0.3	0.305391	1	7.74959e-06
citrulline_HILIC	0.2	0.352709	1	4.27499e-06
citrulline_HILIC	0.05	0.352989	1	4.25799e-06
citrulline_HILIC	0.001	0.398206	1	1.99128e-06
citrulline_HILIC	0.5	0.432597	1	8.62231e-07
cotinine_HILIC	0.4	0.0888441	1	5.4353e-05
cotinine_HILIC	0.5	0.118594	1	4.17998e-05
cotinine_HILIC	0.2	0.126745	1	3.90099e-05
cotinine_HILIC	0.3	0.147646	1	3.27685e-05
cotinine_HILIC	0.1	0.155851	1	3.06179e-05
cotinine_HILIC	0.05	0.44188	1	6.39487e-07
Crea	0.1	0.0605378	1	7.18981e-05
Crea	0.2	0.070562	1	6.47876e-05
Crea	0.05	0.114857	1	4.31582e-05
Crea	0.5	0.166832	1	2.79607e-05
Crea	0.3	0.222167	1	1.75031e-05
Crea	0.4	0.237754	1	1.52319e-05
Crea	0.001	0.28207	1	9.94992e-06
creatine_HILIC	0.1	0.0188179	1	0.000129274
creatine_HILIC	0.2	0.0334667	1	0.000100416
creatine_HILIC	0.05	0.0400943	1	9.15735e-05
creatine_HILIC	0.4	0.0449207	1	8.60734e-05
creatine_HILIC	0.3	0.0579703	1	7.39313e-05
creatine_HILIC	0.5	0.08162	1	5.81552e-05
creatine_HILIC	0.001	0.0908507	1	5.33598e-05
creatinine_HILIC	0.5	0.0329272	1	0.000101217
creatinine_HILIC	0.2	0.0368173	1	9.57317e-05
creatinine_HILIC	0.4	0.0531817	1	7.80033e-05
creatinine_HILIC	0.3	0.0650673	1	6.8534e-05
creatinine_HILIC	0.05	0.107769	1	4.58863e-05
creatinine_HILIC	0.1	0.140805	1	3.46821e-05
creatinine_HILIC	0.001	0.148058	1	3.26567e-05
CTACK	0.05	0.0240927	1	0.000116774
CTACK	0.3	0.0449873	1	8.6002e-05
CTACK	0.1	0.0465001	1	8.44116e-05
CTACK	0.5	0.0606805	1	7.17879e-05
CTACK	0.4	0.0657267	1	6.80662e-05
CTACK	0.2	0.0746443	1	6.22103e-05
CTACK	0.001	0.295318	1	8.65649e-06
cystathionine_CMH	0.001	0.279618	1	1.02025e-05
cystathionine_CMH	0.4	0.321158	1	6.45379e-06
cystathionine_CMH	0.1	0.338427	1	5.19618e-06
cystathionine_CMH	0.5	0.338684	1	5.17869e-06
cystathionine_CMH	0.2	0.354716	1	4.15377e-06
cystathionine_CMH	0.3	0.365434	1	3.53962e-06
cystathionine_CMH	0.05	0.478005	1	9.10288e-08
DAG34_1_LIPID	0.05	0.0170734	1	0.000134238
DAG34_1_LIPID	0.2	0.0205153	1	0.000124888
DAG34_1_LIPID	0.1	0.026882	1	0.000111285
DAG34_1_LIPID	0.3	0.0316897	1	0.000103108
DAG34_1_LIPID	0.5	0.0827103	1	5.75572e-05
DAG34_1_LIPID	0.4	0.117478	1	4.22001e-05
DAG34_1_LIPID	0.001	0.324758	1	6.1781e-06
DAG34_2_LIPID	0.1	0.00710614	1	0.000179831
DAG34_2_LIPID	0.05	0.0425194	1	8.87255e-05
DAG34_2_LIPID	0.2	0.053942	1	7.73304e-05
DAG34_2_LIPID	0.5	0.14602	1	3.32128e-05
DAG34_2_LIPID	0.3	0.172302	1	2.67223e-05
DAG34_2_LIPID	0.4	0.204085	1	2.04666e-05
DAG34_2_LIPID	0.001	0.326211	1	6.06891e-06
DAG36_1_LIPID	0.001	0.0448756	1	8.61217e-05
DAG36_1_LIPID	0.1	0.256406	1	1.28141e-05
DAG36_1_LIPID	0.2	0.258799	1	1.25254e-05
DAG36_1_LIPID	0.5	0.272057	1	1.10084e-05
DAG36_1_LIPID	0.4	0.275359	1	1.06514e-05
DAG36_1_LIPID	0.05	0.318169	1	6.68827e-06
DAG36_1_LIPID	0.3	0.318222	1	6.68412e-06
DAG36_2_LIPID	0.05	0.0114018	1	0.000155059
DAG36_2_LIPID	0.3	0.0188888	1	0.000129083
DAG36_2_LIPID	0.1	0.0243095	1	0.000116324
DAG36_2_LIPID	0.2	0.0302658	1	0.000105384
DAG36_2_LIPID	0.4	0.0581598	1	7.37779e-05
DAG36_2_LIPID	0.5	0.116633	1	4.2506e-05
DAG36_2_LIPID	0.001	0.343375	1	4.86522e-06
DB.in.FA	0.001	0.0282507	1	0.000108808
deoxycholates_CMH	0.1	0.324401	1	6.20512e-06
deoxycholates_CMH	0.001	0.341198	1	5.00927e-06
deoxycholates_CMH	0.2	0.39943	1	1.94265e-06
deoxycholates_CMH	0.5	0.412568	1	1.46043e-06
deoxycholates_CMH	0.05	0.459941	1	3.0267e-07
deoxycholates_CMH	0.4	0.461962	1	2.72809e-07
deoxycholates_CMH	0.3	0.479327	1	8.04041e-08
dimethylglycine_HILIC	0.001	0.203668	1	2.05396e-05
dimethylglycine_HILIC	0.1	0.212318	1	1.90703e-05
dimethylglycine_HILIC	0.2	0.275997	1	1.05832e-05
dimethylglycine_HILIC	0.5	0.388028	1	2.42083e-06
dimethylglycine_HILIC	0.3	0.406554	1	1.67217e-06
dimethylglycine_HILIC	0.05	0.433948	1	8.27693e-07
dimethylglycine_HILIC	0.4	0.495566	1	3.69532e-09
Eotaxin	0.5	0.00393617	1	0.000211259
Eotaxin	0.4	0.00903754	1	0.000167187
Eotaxin	0.3	0.0181267	1	0.000131181
Eotaxin	0.2	0.0189453	1	0.000128931
Eotaxin	0.1	0.226962	1	1.67782e-05
Eotaxin	0.05	0.382299	1	2.68263e-06
Eotaxin	0.001	0.468734	1	1.84137e-07
F1P_F6P_G1P_G6P_CMH	0.05	0.00872354	1	0.000169041
F1P_F6P_G1P_G6P_CMH	0.1	0.0116053	1	0.00015414
F1P_F6P_G1P_G6P_CMH	0.3	0.024424	1	0.000116088
F1P_F6P_G1P_G6P_CMH	0.5	0.0261831	1	0.000112602
F1P_F6P_G1P_G6P_CMH	0.2	0.0328625	1	0.000101314
F1P_F6P_G1P_G6P_CMH	0.4	0.0418293	1	8.95177e-05
F1P_F6P_G1P_G6P_CMH	0.001	0.154362	1	3.09971e-05
FALen	0.4	0.158358	1	2.999e-05
FALen	0.3	0.169712	1	2.73019e-05
FALen	0.5	0.236908	1	1.53491e-05
FALen	0.2	0.287341	1	9.42114e-06
FALen	0.05	0.299201	1	8.29927e-06
FALen	0.001	0.305405	1	7.7483e-06
FALen	0.1	0.308915	1	7.44718e-06
FAw3	0.001	0.37785	1	2.89607e-06
FAw6	0.001	0.442314	1	6.29917e-07
FAw79S	0.001	0.319551	1	6.57926e-06
FAw79S	0.1	0.322839	1	6.32416e-06
FAw79S	0.05	0.354296	1	4.17899e-06
FAw79S	0.5	0.360185	1	3.83351e-06
FAw79S	0.4	0.389952	1	2.33618e-06
FAw79S	0.2	0.446427	1	5.42759e-07
FAw79S	0.3	0.470367	1	1.65369e-07
FGFBasic	0.05	0.122434	1	4.04573e-05
FGFBasic	0.3	0.286379	1	9.51621e-06
FGFBasic	0.1	0.288695	1	9.28832e-06
FGFBasic	0.4	0.311602	1	7.22162e-06
FGFBasic	0.5	0.318061	1	6.69688e-06
FGFBasic	0.001	0.321945	1	6.39295e-06
FGFBasic	0.2	0.356501	1	4.04765e-06
Free.C	0.001	0.00425982	1	0.000207028
Free.C	0.05	0.00462863	1	0.000202591
Free.C	0.1	0.0136829	1	0.000145612
Free.C	0.4	0.0354421	1	9.75967e-05
Free.C	0.5	0.0402625	1	9.137e-05
Free.C	0.2	0.0457947	1	8.5146e-05
Free.C	0.3	0.071627	1	6.40993e-05
fruc_gluc_galac_CMH	0.2	0.0380734	1	9.40924e-05
fruc_gluc_galac_CMH	0.3	0.0918065	1	5.28956e-05
fruc_gluc_galac_CMH	0.5	0.137463	1	3.56604e-05
fruc_gluc_galac_CMH	0.4	0.190333	1	2.29924e-05
fruc_gluc_galac_CMH	0.001	0.280565	1	1.01044e-05
fumarate_maleate_valerat_CMH	0.001	0.0255399	1	0.000113847
GABA_HILIC	0.4	0.0942581	1	5.17301e-05
GABA_HILIC	0.5	0.13292	1	3.70389e-05
GABA_HILIC	0.3	0.254405	1	1.3059e-05
GABA_HILIC	0.1	0.290546	1	9.10878e-06
GABA_HILIC	0.001	0.342137	1	4.94686e-06
GABA_HILIC	0.2	0.345627	1	4.71879e-06
GABA_HILIC	0.05	0.423986	1	1.0995e-06
GCSF	0.2	0.0848953	1	5.63854e-05
GCSF	0.1	0.0969654	1	5.04834e-05
GCSF	0.05	0.151147	1	3.18323e-05
GCSF	0.3	0.194068	1	2.2281e-05
GCSF	0.5	0.23127	1	1.61471e-05
GCSF	0.4	0.234503	1	1.56857e-05
GCSF	0.001	0.399834	1	1.92673e-06
GDP_CMH	0.4	0.0372388	1	9.51751e-05
GDP_CMH	0.3	0.0556622	1	7.58458e-05
GDP_CMH	0.5	0.0691126	1	6.57432e-05
GDP_CMH	0.2	0.0963644	1	5.07566e-05
GDP_CMH	0.1	0.101412	1	4.85218e-05
GDP_CMH	0.05	0.109299	1	4.52796e-05
gentisate_CMH	0.4	0.201822	1	2.0865e-05
gentisate_CMH	0.5	0.215435	1	1.85626e-05
gentisate_CMH	0.2	0.234463	1	1.56914e-05
gentisate_CMH	0.1	0.273602	1	1.08403e-05
gentisate_CMH	0.05	0.276249	1	1.05564e-05
gentisate_CMH	0.001	0.277919	1	1.03799e-05
gentisate_CMH	0.3	0.284675	1	9.6862e-06
Glc	0.001	0.00544016	1	0.000193985
Glc	0.3	0.123545	1	4.00782e-05
Glc	0.4	0.202832	1	2.06865e-05
Glc	0.05	0.225316	1	1.70244e-05
Glc	0.5	0.228238	1	1.65894e-05
Glc	0.1	0.246711	1	1.40326e-05
Glc	0.2	0.256168	1	1.2843e-05
Gln	0.2	0.00196332	1	0.0002488
Gln	0.5	0.00197224	1	0.000248554
Gln	0.05	0.0477158	1	8.31737e-05
Gln	0.001	0.144712	1	3.3575e-05
Gln	0.4	0.15089	1	3.19001e-05
Gln	0.5	0.173916	1	2.63668e-05
Gln	0.2	0.216899	1	1.83279e-05
Gln	0.3	0.324539	1	6.19469e-06
Gln	0.001	0.413833	1	1.41782e-06
Gln	0.05	0.448617	1	4.99058e-07
Gln	0.1	0.488073	1	2.67471e-08
glucuronate_CMH	0.05	0.0450586	1	8.59257e-05
glucuronate_CMH	0.1	0.0667968	1	6.73178e-05
glucuronate_CMH	0.3	0.115943	1	4.27578e-05
glucuronate_CMH	0.2	0.125805	1	3.932e-05
glucuronate_CMH	0.4	0.205588	1	2.02055e-05
glucuronate_CMH	0.5	0.232955	1	1.59054e-05
glucuronate_CMH	0.001	0.249413	1	1.36848e-05
glutamate_HILIC	0.001	0.0058153	1	0.000190442
glutamate_HILIC	0.5	0.0438643	1	8.72207e-05
glutamate_HILIC	0.3	0.0510803	1	7.99192e-05
glutamate_HILIC	0.2	0.0529052	1	7.82506e-05
glutamate_HILIC	0.4	0.0603374	1	7.20533e-05
glutamate_HILIC	0.05	0.111414	1	4.44574e-05
glutamate_HILIC	0.1	0.448816	1	4.95182e-07
glutamine_HILIC	0.05	0.139432	1	3.50803e-05
glutamine_HILIC	0.001	0.293075	1	8.86721e-06
glutamine_HILIC	0.2	0.297149	1	8.48683e-06
glutamine_HILIC	0.3	0.303283	1	7.93412e-06
glutamine_HILIC	0.1	0.369314	1	3.33082e-06
glutamine_HILIC	0.5	0.418044	1	1.28067e-06
glutamine_HILIC	0.4	0.471088	1	1.57405e-07
Gly	0.2	0.0937636	1	5.19624e-05
Gly	0.1	0.11772	1	4.21127e-05
Gly	0.3	0.119568	1	4.14544e-05
Gly	0.5	0.126717	1	3.9019e-05
Gly	0.4	0.130583	1	3.77714e-05
Gly	0.05	0.187052	1	2.36335e-05
Gly	0.001	0.31859	1	6.65492e-06
Glycero_p_choline_HILIC	0.1	0.081599	1	5.81668e-05
Glycero_p_choline_HILIC	0.001	0.092887	1	5.23776e-05
Glycero_p_choline_HILIC	0.2	0.1528	1	3.14e-05
Glycero_p_choline_HILIC	0.05	0.174325	1	2.62775e-05
Glycero_p_choline_HILIC	0.4	0.344995	1	4.75965e-06
Glycero_p_choline_HILIC	0.5	0.380146	1	2.78477e-06
Glycero_p_choline_HILIC	0.3	0.471922	1	1.48435e-07
glycerol_HILIC	0.2	0.237389	1	1.52824e-05
glycerol_HILIC	0.1	0.24434	1	1.43429e-05
glycerol_HILIC	0.001	0.27291	1	1.09154e-05
glycerol_HILIC	0.5	0.403579	1	1.7825e-06
glycerol_HILIC	0.3	0.404311	1	1.75501e-06
glycerol_HILIC	0.4	0.448652	1	4.98373e-07
glycerol_HILIC	0.05	0.472726	1	1.40044e-07
glycine_HILIC	0.001	0.0625564	1	7.03655e-05
glycine_HILIC	0.4	0.178686	1	2.53423e-05
glycine_HILIC	0.5	0.186716	1	2.37003e-05
glycine_HILIC	0.2	0.214169	1	1.87674e-05
glycine_HILIC	0.3	0.216376	1	1.84115e-05
glycine_HILIC	0.1	0.368187	1	3.39072e-06
glycine_HILIC	0.05	0.387356	1	2.45078e-06
glyco_deoxycholates_CMH	0.05	0.00883939	1	0.000168349
glyco_deoxycholates_CMH	0.1	0.0213273	1	0.000122922
glyco_deoxycholates_CMH	0.4	0.0895602	1	5.39956e-05
glyco_deoxycholates_CMH	0.3	0.0960985	1	5.08781e-05
glyco_deoxycholates_CMH	0.2	0.0978415	1	5.00886e-05
glyco_deoxycholates_CMH	0.5	0.105916	1	4.66351e-05
glyco_deoxycholates_CMH	0.001	0.184012	1	2.4242e-05
glycocholate_CMH	0.05	0.00702405	1	0.000180445
glycocholate_CMH	0.1	0.021533	1	0.000122436
glycocholate_CMH	0.2	0.0321992	1	0.00010232
glycocholate_CMH	0.5	0.0729804	1	6.32411e-05
glycocholate_CMH	0.4	0.110524	1	4.48009e-05
glycocholate_CMH	0.3	0.129331	1	3.81703e-05
glycocholate_CMH	0.001	0.197314	1	2.16784e-05
GMP_CMH	0.05	0.0264989	1	0.000112002
GMP_CMH	0.001	0.130984	1	3.76445e-05
GMP_CMH	0.3	0.165324	1	2.83116e-05
GMP_CMH	0.5	0.173377	1	2.64851e-05
GMP_CMH	0.4	0.211152	1	1.92631e-05
GMP_CMH	0.2	0.237468	1	1.52715e-05
GMP_CMH	0.1	0.38636	1	2.49557e-06
Gp	0.3	0.00634647	1	0.000185808
Gp	0.2	0.00649349	1	0.000184596
Gp	0.5	0.0068372	1	0.000181869
Gp	0.4	0.0116223	1	0.000154064
Gp	0.05	0.0210826	1	0.000123506
Gp	0.1	0.0535998	1	7.7632e-05
Gp	0.001	0.181657	1	2.47232e-05
GROa	0.4	0.00762826	1	0.000176093
GROa	0.5	0.00972407	1	0.000163355
GROa	0.2	0.00981945	1	0.000162845
GROa	0.3	0.015785	1	0.000138257
GROa	0.1	0.0410915	1	9.03805e-05
GROa	0.05	0.0977879	1	5.01127e-05
H1	0.4	0.124888	1	3.96256e-05
H1	0.001	0.129223	1	3.82051e-05
H1	0.3	0.135044	1	3.63873e-05
H1	0.1	0.1624	1	2.90045e-05
H1	0.2	0.212629	1	1.9019e-05
H1	0.5	0.256287	1	1.28285e-05
H1	0.05	0.429555	1	9.42655e-07
HDL.C	0.05	0.0026716	1	0.000232112
HDL.C	0.1	0.0163969	1	0.000136307
HDL.C	0.5	0.046357	1	8.45596e-05
HDL.C	0.2	0.0478536	1	8.30355e-05
HDL.C	0.3	0.0771156	1	6.07262e-05
HDL.C	0.4	0.0834768	1	5.71421e-05
HDL.C	0.001	0.147054	1	3.29295e-05
HDL.D	0.001	0.0891358	1	5.42071e-05
HDL.D	0.4	0.119494	1	4.14805e-05
HDL.D	0.5	0.165482	1	2.82746e-05
HDL.D	0.3	0.199296	1	2.13177e-05
HDL.D	0.1	0.287312	1	9.42395e-06
HDL.D	0.2	0.44725	1	5.26113e-07
HDL.D	0.05	0.465895	1	2.19177e-07
HGF	0.05	0.00280115	1	0.000229554
HGF	0.1	0.00490967	1	0.000199447
HGF	0.001	0.00695384	1	0.000180975
HGF	0.2	0.0375818	1	9.4727e-05
HGF	0.5	0.0378254	1	9.44115e-05
HGF	0.4	0.0565441	1	7.51042e-05
HGF	0.3	0.0625915	1	7.03393e-05
HIAA_HILIC	0.05	0.0174459	1	0.000133135
HIAA_HILIC	0.2	0.0356878	1	9.72579e-05
HIAA_HILIC	0.001	0.0808437	1	5.85866e-05
HIAA_HILIC	0.3	0.124199	1	3.98571e-05
HIAA_HILIC	0.1	0.14042	1	3.47934e-05
HIAA_HILIC	0.4	0.192104	1	2.26525e-05
HIAA_HILIC	0.5	0.211029	1	1.92835e-05
hippurate_CMH	0.001	0.182733	1	2.45022e-05
hippurate_CMH	0.2	0.219583	1	1.7904e-05
hippurate_CMH	0.3	0.254689	1	1.3024e-05
hippurate_CMH	0.1	0.271439	1	1.10761e-05
hippurate_CMH	0.05	0.315163	1	6.9293e-06
hippurate_CMH	0.4	0.473943	1	1.27805e-07
hippurate_CMH	0.5	0.489306	1	2.15034e-08
His	0.4	0.109106	1	4.53555e-05
His	0.5	0.129551	1	3.80999e-05
His	0.1	0.131495	1	3.74836e-05
His	0.05	0.13408	1	3.66814e-05
His	0.3	0.140158	1	3.48693e-05
His	0.4	0.163017	1	2.88568e-05
His	0.5	0.178214	1	2.54421e-05
His	0.1	0.181022	1	2.48543e-05
His	0.2	0.185857	1	2.38712e-05
His	0.2	0.226782	1	1.6805e-05
His	0.3	0.23319	1	1.58719e-05
His	0.001	0.303492	1	7.91568e-06
His	0.05	0.382355	1	2.67997e-06
His	0.001	0.424252	1	1.0917e-06
histidine_HILIC	0.001	0.0665738	1	6.74727e-05
histidine_HILIC	0.05	0.167419	1	2.7825e-05
histidine_HILIC	0.2	0.186077	1	2.38273e-05
histidine_HILIC	0.1	0.223439	1	1.73086e-05
histidine_HILIC	0.3	0.227519	1	1.66957e-05
histidine_HILIC	0.5	0.335104	1	5.42567e-06
histidine_HILIC	0.4	0.363925	1	3.62276e-06
hydroxyglutarate_CMH	0.2	0.17486	1	2.61611e-05
hydroxyglutarate_CMH	0.3	0.347484	1	4.59999e-06
hydroxyglutarate_CMH	0.05	0.367588	1	3.42283e-06
hydroxyglutarate_CMH	0.5	0.40131	1	1.86915e-06
hydroxyglutarate_CMH	0.001	0.40919	1	1.57748e-06
hydroxyglutarate_CMH	0.4	0.429687	1	9.39067e-07
hydroxyglutarate_CMH	0.1	0.485405	1	4.00609e-08
hydroxyphenylacetate_CMH	0.2	0.183979	1	2.42489e-05
hydroxyphenylacetate_CMH	0.3	0.243921	1	1.43983e-05
hydroxyphenylacetate_CMH	0.4	0.263006	1	1.20292e-05
hydroxyphenylacetate_CMH	0.05	0.271536	1	1.10655e-05
hydroxyphenylacetate_CMH	0.5	0.289832	1	9.17776e-06
hydroxyphenylacetate_CMH	0.001	0.345896	1	4.70146e-06
hydroxyphenylacetate_CMH	0.1	0.488396	1	2.53162e-08
hydroxyproline_HILIC	0.5	0.0115831	1	0.000154239
hydroxyproline_HILIC	0.4	0.0148273	1	0.000141473
hydroxyproline_HILIC	0.2	0.0193457	1	0.000127867
hydroxyproline_HILIC	0.1	0.0224243	1	0.000120388
hydroxyproline_HILIC	0.3	0.0754369	1	6.17283e-05
hydroxyproline_HILIC	0.001	0.221952	1	1.75362e-05
hydroxyproline_HILIC	0.05	0.300538	1	8.17854e-06
hypoxanthine_CMH	0.2	0.0944745	1	5.16289e-05
hypoxanthine_CMH	0.3	0.127721	1	3.86904e-05
hypoxanthine_CMH	0.4	0.152682	1	3.14307e-05
hypoxanthine_CMH	0.5	0.154726	1	3.0904e-05
hypoxanthine_CMH	0.1	0.186881	1	2.36675e-05
hypoxanthine_CMH	0.05	0.342187	1	4.94352e-06
hypoxanthine_CMH	0.001	0.361434	1	3.76237e-06
IDL.FC	0.001	0.00710883	1	0.000179811
IDL.FC	0.05	0.0166216	1	0.00013561
IDL.FC	0.1	0.0274562	1	0.00011023
IDL.L	0.001	0.00340789	1	0.000218994
IDL.P	0.001	0.00180692	1	0.000253313
IDL.PL	0.2	0.00467711	1	0.000202035
IDL.PL	0.3	0.00534013	1	0.000194972
IDL.PL	0.001	0.00611833	1	0.000187748
IDL.PL	0.05	0.0143337	1	0.000143216
IDL.PL	0.1	0.0355218	1	9.74865e-05
IDL.TG	0.1	0.00194114	1	0.000249417
IDL.TG	0.05	0.00509631	1	0.000197459
IDL.TG	0.2	0.00678049	1	0.000182309
IDL.TG	0.001	0.0703087	1	6.4953e-05
IFNg	0.4	0.155908	1	3.06036e-05
IFNg	0.3	0.206803	1	1.99965e-05
IFNg	0.5	0.23264	1	1.59504e-05
IFNg	0.001	0.242367	1	1.46051e-05
IFNg	0.05	0.32666	1	6.03541e-06
IFNg	0.1	0.386043	1	2.5099e-06
IFNg	0.2	0.439019	1	7.045e-07
IL10	0.05	0.00197664	1	0.000248433
IL10	0.3	0.00907147	1	0.000166991
IL10	0.2	0.00919304	1	0.000166293
IL10	0.1	0.0111183	1	0.000156368
IL10	0.4	0.034522	1	9.88883e-05
IL10	0.001	0.0731736	1	6.31201e-05
IL10	0.5	0.116487	1	4.25591e-05
IL12p70	0.05	0.00554259	1	0.000192993
IL12p70	0.2	0.0228764	1	0.000119381
IL12p70	0.1	0.0296773	1	0.000106359
IL12p70	0.4	0.0571969	1	7.45633e-05
IL12p70	0.5	0.0620988	1	7.0708e-05
IL12p70	0.3	0.0754854	1	6.1699e-05
IL12p70	0.001	0.411611	1	1.49312e-06
IL13	0.2	0.0433866	1	8.77494e-05
IL13	0.1	0.0674328	1	6.68793e-05
IL13	0.5	0.101871	1	4.83248e-05
IL13	0.05	0.109075	1	4.53679e-05
IL13	0.4	0.117188	1	4.23046e-05
IL13	0.3	0.130607	1	3.77637e-05
IL13	0.001	0.142573	1	3.41765e-05
IL16	0.4	0.00967129	1	0.00016364
IL16	0.5	0.0134424	1	0.000146528
IL16	0.3	0.0135786	1	0.000146007
IL16	0.1	0.0202756	1	0.000125483
IL16	0.2	0.032515	1	0.000101838
IL16	0.001	0.0767198	1	6.09602e-05
IL17	0.1	0.0413228	1	9.01082e-05
IL17	0.05	0.046168	1	8.47558e-05
IL17	0.2	0.0485426	1	8.23512e-05
IL17	0.3	0.0957771	1	5.10255e-05
IL17	0.4	0.119263	1	4.15623e-05
IL17	0.5	0.153927	1	3.11089e-05
IL17	0.001	0.319281	1	6.60043e-06
IL18	0.05	0.254453	1	1.30531e-05
IL18	0.1	0.290711	1	9.0929e-06
IL18	0.2	0.317059	1	6.77667e-06
IL18	0.5	0.329144	1	5.85203e-06
IL18	0.3	0.373675	1	3.1045e-06
IL18	0.001	0.460031	1	3.01298e-07
IL18	0.4	0.499825	1	5.77638e-12
IL1b	0.05	0.00650581	1	0.000184496
IL1b	0.001	0.0269461	1	0.000111166
IL1b	0.5	0.0512947	1	7.97198e-05
IL1b	0.3	0.0834026	1	5.71821e-05
IL1b	0.4	0.0969781	1	5.04776e-05
IL1b	0.2	0.112796	1	4.39302e-05
IL1b	0.1	0.211282	1	1.92415e-05
IL1ra	0.001	0.273923	1	1.08056e-05
IL1ra	0.05	0.300228	1	8.20638e-06
IL1ra	0.3	0.338253	1	5.20807e-06
IL1ra	0.2	0.350538	1	4.40836e-06
IL1ra	0.5	0.417601	1	1.29474e-06
IL1ra	0.4	0.453788	1	4.03237e-07
IL1ra	0.1	0.478459	1	8.73089e-08
IL2	0.001	0.0621555	1	7.06654e-05
IL2	0.05	0.195947	1	2.19306e-05
IL2	0.1	0.241311	1	1.47469e-05
IL2	0.2	0.330288	1	5.76866e-06
IL2	0.3	0.435612	1	7.86157e-07
IL2	0.4	0.447652	1	5.18078e-07
IL2	0.5	0.45965	1	3.07086e-07
IL2ra	0.001	0.0937411	1	5.19729e-05
IL2ra	0.1	0.125365	1	3.94666e-05
IL2ra	0.2	0.193085	1	2.24663e-05
IL2ra	0.3	0.229037	1	1.64719e-05
IL2ra	0.5	0.299709	1	8.25324e-06
IL2ra	0.4	0.30548	1	7.74186e-06
IL2ra	0.05	0.327522	1	5.97139e-06
IL4	0.2	0.00199744	1	0.000247864
IL4	0.5	0.00997956	1	0.000162
IL4	0.4	0.0105338	1	0.000159181
IL4	0.3	0.0157914	1	0.000138236
IL4	0.1	0.0425601	1	8.86792e-05
IL4	0.05	0.0996248	1	4.92977e-05
IL4	0.001	0.18571	1	2.39006e-05
IL5	0.1	0.0563369	1	7.52773e-05
IL5	0.001	0.0839924	1	5.68653e-05
IL5	0.3	0.126564	1	3.90692e-05
IL5	0.2	0.133045	1	3.70001e-05
IL5	0.4	0.146387	1	3.31121e-05
IL5	0.05	0.194803	1	2.21434e-05
IL5	0.5	0.195015	1	2.21037e-05
IL6	0.2	0.183993	1	2.4246e-05
IL6	0.001	0.268015	1	1.14565e-05
IL6	0.4	0.273912	1	1.08068e-05
IL6	0.3	0.292675	1	8.90513e-06
IL6	0.5	0.365316	1	3.54609e-06
IL6	0.1	0.38379	1	2.61308e-06
IL6	0.05	0.399434	1	1.94248e-06
IL7	0.4	0.18031	1	2.50022e-05
IL7	0.5	0.236479	1	1.54087e-05
IL7	0.3	0.252034	1	1.33537e-05
IL7	0.05	0.267839	1	1.14763e-05
IL7	0.2	0.325636	1	6.11196e-06
IL7	0.001	0.38253	1	2.67177e-06
IL7	0.1	0.490387	1	1.73751e-08
IL8	0.05	0.013132	1	0.000147735
IL8	0.1	0.0160446	1	0.00013742
IL8	0.001	0.422965	1	1.12959e-06
IL9	0.001	0.00302279	1	0.000225448
IL9	0.1	0.0514091	1	7.96138e-05
IL9	0.05	0.0882811	1	5.46364e-05
IL9	0.3	0.149473	1	3.22763e-05
IL9	0.2	0.150422	1	3.20239e-05
IL9	0.5	0.16037	1	2.94953e-05
IL9	0.4	0.230368	1	1.62778e-05
Ile	0.001	0.0532179	1	7.7971e-05
Ile	0.05	0.10937	1	4.52518e-05
Ile	0.5	0.249749	1	1.3642e-05
Ile	0.4	0.367705	1	3.41658e-06
Ile	0.3	0.414279	1	1.40295e-06
Ile	0.2	0.414802	1	1.3856e-06
Ile	0.1	0.417761	1	1.28965e-06
indole_propionate_CMH	0.3	0.040458	1	9.11347e-05
indole_propionate_CMH	0.4	0.0434607	1	8.7667e-05
indole_propionate_CMH	0.2	0.0554968	1	7.59864e-05
indole_propionate_CMH	0.5	0.105589	1	4.67688e-05
indole_propionate_CMH	0.1	0.132822	1	3.70694e-05
indole_propionate_CMH	0.05	0.175915	1	2.59329e-05
indole_propionate_CMH	0.001	0.222707	1	1.74203e-05
indole_propionate_PC12_CMH	0.4	0.0558881	1	7.56546e-05
indole_propionate_PC12_CMH	0.3	0.0621844	1	7.06438e-05
indole_propionate_PC12_CMH	0.2	0.0746537	1	6.22045e-05
indole_propionate_PC12_CMH	0.5	0.0812903	1	5.83379e-05
indole_propionate_PC12_CMH	0.1	0.11565	1	4.28656e-05
indole_propionate_PC12_CMH	0.05	0.169172	1	2.74244e-05
indole_propionate_PC12_CMH	0.001	0.437027	1	7.5168e-07
indoxylsulfate_CMH	0.001	0.0724677	1	6.35641e-05
indoxylsulfate_CMH	0.05	0.313668	1	7.05109e-06
indoxylsulfate_CMH	0.2	0.363099	1	3.66876e-06
indoxylsulfate_CMH	0.1	0.378064	1	2.88559e-06
indoxylsulfate_CMH	0.5	0.420916	1	1.19131e-06
indoxylsulfate_CMH	0.4	0.422706	1	1.1373e-06
indoxylsulfate_CMH	0.3	0.477445	1	9.57251e-08
inosine_CMH	0.2	0.0137487	1	0.000145365
inosine_CMH	0.5	0.0163677	1	0.000136399
inosine_CMH	0.1	0.0271083	1	0.000110866
inosine_CMH	0.3	0.0320119	1	0.000102608
inosine_CMH	0.4	0.0355038	1	9.75113e-05
inosine_CMH	0.05	0.0465722	1	8.43372e-05
inosine_CMH	0.001	0.313355	1	7.07677e-06
inositol_CMH	0.1	0.0481414	1	8.27484e-05
inositol_CMH	0.05	0.0719197	1	6.39121e-05
inositol_CMH	0.5	0.286095	1	9.54442e-06
inositol_CMH	0.3	0.289541	1	9.20601e-06
inositol_CMH	0.2	0.304538	1	7.82394e-06
inositol_CMH	0.4	0.330563	1	5.74876e-06
inositol_CMH	0.001	0.446488	1	5.4152e-07
IP10	0.001	0.244462	1	1.43269e-05
isocitrate_CMH	0.5	0.0125573	1	0.000150051
isocitrate_CMH	0.2	0.0170222	1	0.000134391
isocitrate_CMH	0.4	0.0232612	1	0.000118541
isocitrate_CMH	0.1	0.0257547	1	0.000113427
isocitrate_CMH	0.3	0.0369853	1	9.5509e-05
isocitrate_CMH	0.05	0.0930655	1	5.22926e-05
isocitrate_CMH	0.001	0.108079	1	4.57627e-05
isoleucine_HILIC	0.5	0.341331	1	5.0004e-06
isoleucine_HILIC	0.05	0.39188	1	2.25296e-06
isoleucine_HILIC	0.001	0.414118	1	1.40829e-06
isoleucine_HILIC	0.2	0.428072	1	9.83189e-07
isoleucine_HILIC	0.1	0.461622	1	2.7771e-07
isoleucine_HILIC	0.4	0.467472	1	1.99335e-07
isoleucine_HILIC	0.3	0.492491	1	1.05996e-08
kynurenic_HILIC	0.05	0.0989491	1	4.95954e-05
kynurenic_HILIC	0.1	0.154192	1	3.10406e-05
kynurenic_HILIC	0.001	0.289908	1	9.17042e-06
kynurenic_HILIC	0.2	0.34638	1	4.67041e-06
kynurenic_HILIC	0.4	0.366477	1	3.48279e-06
kynurenic_HILIC	0.5	0.375826	1	2.99609e-06
kynurenic_HILIC	0.3	0.385955	1	2.51388e-06
kynurenine_CMH	0.1	0.0346142	1	9.87572e-05
kynurenine_CMH	0.3	0.0525345	1	7.85844e-05
kynurenine_CMH	0.4	0.0697222	1	6.53386e-05
kynurenine_CMH	0.5	0.10294	1	4.78705e-05
kynurenine_CMH	0.2	0.108282	1	4.56819e-05
kynurenine_CMH	0.001	0.167716	1	2.77567e-05
kynurenine_CMH	0.05	0.182079	1	2.46362e-05
L.HDL.C	0.3	0.0744876	1	6.23062e-05
L.HDL.C	0.5	0.0828171	1	5.74991e-05
L.HDL.C	0.4	0.121032	1	4.09414e-05
L.HDL.C	0.2	0.139736	1	3.49916e-05
L.HDL.C	0.1	0.222062	1	1.75193e-05
L.HDL.C	0.001	0.421918	1	1.16093e-06
L.HDL.C	0.05	0.498424	1	4.67049e-10
L.HDL.CE	0.4	0.0573231	1	7.44596e-05
L.HDL.CE	0.5	0.0856286	1	5.59999e-05
L.HDL.CE	0.2	0.101529	1	4.84712e-05
L.HDL.CE	0.3	0.118305	1	4.19029e-05
L.HDL.CE	0.001	0.168708	1	2.75299e-05
L.HDL.CE	0.1	0.171946	1	2.68012e-05
L.HDL.CE	0.05	0.49917	1	1.29427e-10
L.HDL.FC	0.4	0.152406	1	3.15025e-05
L.HDL.FC	0.3	0.186322	1	2.37785e-05
L.HDL.FC	0.1	0.200296	1	2.11375e-05
L.HDL.FC	0.2	0.209809	1	1.94871e-05
L.HDL.FC	0.5	0.227149	1	1.67505e-05
L.HDL.FC	0.05	0.228368	1	1.65703e-05
L.HDL.FC	0.001	0.265945	1	1.16908e-05
L.HDL.L	0.5	0.0182435	1	0.000130854
L.HDL.L	0.4	0.0266058	1	0.000111801
L.HDL.L	0.3	0.0383937	1	9.36837e-05
L.HDL.L	0.2	0.040956	1	9.05407e-05
L.HDL.L	0.1	0.0927308	1	5.2452e-05
L.HDL.L	0.05	0.140249	1	3.48429e-05
L.HDL.L	0.001	0.319752	1	6.56348e-06
L.HDL.P	0.5	0.0402005	1	9.14449e-05
L.HDL.P	0.4	0.0427389	1	8.84763e-05
L.HDL.P	0.3	0.0469278	1	8.39721e-05
L.HDL.P	0.2	0.0661869	1	6.77427e-05
L.HDL.P	0.1	0.110612	1	4.4767e-05
L.HDL.P	0.05	0.129296	1	3.81814e-05
L.HDL.P	0.001	0.46659	1	2.10319e-07
L.HDL.PL	0.1	0.0214032	1	0.000122742
L.HDL.PL	0.3	0.0220927	1	0.00012114
L.HDL.PL	0.4	0.0329392	1	0.000101199
L.HDL.PL	0.5	0.0392555	1	9.2602e-05
L.HDL.PL	0.2	0.0594208	1	7.27707e-05
L.HDL.PL	0.05	0.104992	1	4.70142e-05
L.HDL.PL	0.001	0.307191	1	7.59412e-06
L.LDL.C	0.5	0.00527356	1	0.000195639
L.LDL.C	0.001	0.00675838	1	0.000182482
L.LDL.C	0.3	0.0095561	1	0.000164266
L.LDL.C	0.4	0.0146834	1	0.000141974
L.LDL.C	0.1	0.0148811	1	0.000141287
L.LDL.C	0.2	0.0212196	1	0.000123178
L.LDL.C	0.05	0.0500539	1	8.08866e-05
L.LDL.CE	0.1	0.0036567	1	0.000215209
L.LDL.CE	0.001	0.00451762	1	0.000203888
L.LDL.CE	0.3	0.0119678	1	0.000152543
L.LDL.CE	0.4	0.0205545	1	0.000124791
L.LDL.CE	0.5	0.0356432	1	9.73191e-05
L.LDL.CE	0.2	0.0512343	1	7.97759e-05
L.LDL.FC	0.3	0.00284242	1	0.000228765
L.LDL.FC	0.5	0.00322736	1	0.000221921
L.LDL.FC	0.2	0.00439396	1	0.000205371
L.LDL.FC	0.4	0.00703078	1	0.000180394
L.LDL.FC	0.1	0.0081546	1	0.000172582
L.LDL.FC	0.05	0.0108003	1	0.000157879
L.LDL.L	0.2	0.00763204	1	0.000176067
L.LDL.L	0.3	0.0080431	1	0.000173306
L.LDL.L	0.4	0.00912484	1	0.000166683
L.LDL.L	0.5	0.0142003	1	0.000143698
L.LDL.P	0.3	0.00367713	1	0.00021491
L.LDL.P	0.2	0.00453258	1	0.000203711
L.LDL.P	0.4	0.00735766	1	0.000177996
L.LDL.P	0.5	0.00798178	1	0.000173708
L.LDL.PL	0.3	0.0028954	1	0.000227769
L.LDL.PL	0.5	0.00311617	1	0.000223809
L.LDL.PL	0.001	0.0111242	1	0.000156341
L.LDL.PL	0.1	0.0138477	1	0.000144994
L.LDL.PL	0.05	0.0270448	1	0.000110983
L.VLDL.C	0.4	0.179525	1	2.51661e-05
L.VLDL.C	0.1	0.181422	1	2.47717e-05
L.VLDL.C	0.001	0.186675	1	2.37084e-05
L.VLDL.C	0.5	0.200037	1	2.11841e-05
L.VLDL.C	0.2	0.200597	1	2.10835e-05
L.VLDL.C	0.3	0.268911	1	1.13561e-05
L.VLDL.C	0.05	0.372985	1	3.13971e-06
L.VLDL.CE	0.3	0.0893847	1	5.40829e-05
L.VLDL.CE	0.4	0.113058	1	4.38309e-05
L.VLDL.CE	0.001	0.176753	1	2.57529e-05
L.VLDL.CE	0.2	0.179116	1	2.5252e-05
L.VLDL.CE	0.5	0.193942	1	2.23047e-05
L.VLDL.CE	0.1	0.227047	1	1.67657e-05
L.VLDL.CE	0.05	0.485006	1	4.22785e-08
L.VLDL.FC	0.3	0.0856848	1	5.59704e-05
L.VLDL.FC	0.4	0.163936	1	2.86385e-05
L.VLDL.FC	0.5	0.165007	1	2.83859e-05
L.VLDL.FC	0.05	0.244397	1	1.43355e-05
L.VLDL.FC	0.001	0.259996	1	1.23827e-05
L.VLDL.FC	0.2	0.362616	1	3.69578e-06
L.VLDL.FC	0.1	0.448477	1	5.01782e-07
L.VLDL.L	0.001	0.166561	1	2.80234e-05
L.VLDL.L	0.4	0.335912	1	5.36937e-06
L.VLDL.L	0.2	0.340208	1	5.07559e-06
L.VLDL.L	0.3	0.360111	1	3.8377e-06
L.VLDL.L	0.5	0.382522	1	2.67215e-06
L.VLDL.L	0.1	0.436603	1	7.61921e-07
L.VLDL.L	0.05	0.466508	1	2.11352e-07
L.VLDL.P	0.05	0.00233797	1	0.000239327
L.VLDL.P	0.5	0.00932305	1	0.000165558
L.VLDL.P	0.4	0.013389	1	0.000146733
L.VLDL.P	0.1	0.021405	1	0.000122738
L.VLDL.P	0.2	0.0265044	1	0.000111992
L.VLDL.P	0.3	0.0376578	1	9.46284e-05
L.VLDL.P	0.001	0.236629	1	1.53879e-05
L.VLDL.PL	0.001	0.0676395	1	6.67379e-05
L.VLDL.PL	0.3	0.26048	1	1.23255e-05
L.VLDL.PL	0.2	0.300111	1	8.21698e-06
L.VLDL.PL	0.1	0.367762	1	3.4135e-06
L.VLDL.PL	0.05	0.397492	1	2.01994e-06
L.VLDL.PL	0.5	0.414319	1	1.40162e-06
L.VLDL.PL	0.4	0.425032	1	1.06908e-06
L.VLDL.TG	0.5	0.0810253	1	5.84853e-05
L.VLDL.TG	0.05	0.0956146	1	5.11003e-05
L.VLDL.TG	0.4	0.101776	1	4.83656e-05
L.VLDL.TG	0.3	0.119235	1	4.15719e-05
L.VLDL.TG	0.1	0.128372	1	3.84793e-05
L.VLDL.TG	0.2	0.171806	1	2.68323e-05
L.VLDL.TG	0.001	0.401682	1	1.85479e-06
LA	0.3	0.00216734	1	0.000243434
LA	0.2	0.00357903	1	0.000216361
LA	0.4	0.00476361	1	0.000201058
LA	0.05	0.00720638	1	0.000179092
LA	0.1	0.00768367	1	0.000175712
LA	0.5	0.00778963	1	0.000174991
LA	0.001	0.41784	1	1.28714e-06
Lac	0.2	0.0044953	1	0.000204152
Lac	0.3	0.00452378	1	0.000203815
Lac	0.5	0.0060499	1	0.000188344
Lac	0.4	0.00867255	1	0.000169348
Lac	0.1	0.0273495	1	0.000110424
Lac	0.05	0.0600962	1	7.22409e-05
Lac	0.001	0.137267	1	3.57187e-05
lactate_CMH	0.001	0.118326	1	4.18956e-05
lactate_CMH	0.4	0.166388	1	2.80634e-05
lactate_CMH	0.5	0.202587	1	2.07297e-05
lactate_CMH	0.05	0.214925	1	1.86448e-05
lactate_CMH	0.1	0.220316	1	1.77895e-05
lactate_CMH	0.3	0.289828	1	9.17822e-06
lactate_CMH	0.2	0.354899	1	4.14282e-06
lactose_CMH	0.1	0.00372052	1	0.00021428
lactose_CMH	0.2	0.00515127	1	0.000196888
lactose_CMH	0.05	0.0148594	1	0.000141362
lactose_CMH	0.001	0.104423	1	4.725e-05
LDL.C	0.2	0.00593662	1	0.000189347
LDL.C	0.1	0.00703216	1	0.000180384
LDL.C	0.4	0.00848804	1	0.000170477
LDL.C	0.05	0.00967129	1	0.00016364
LDL.C	0.5	0.0102793	1	0.000160456
LDL.C	0.001	0.0136267	1	0.000145825
LDL.C	0.3	0.0138602	1	0.000144948
LDL.D	0.4	0.00211574	1	0.000244741
LDL.D	0.001	0.00295827	1	0.000226611
LDL.D	0.5	0.00503682	1	0.000198084
LDL.D	0.05	0.00588685	1	0.000189793
Leu	0.05	0.19944	1	2.12915e-05
Leu	0.2	0.298907	1	8.32597e-06
Leu	0.4	0.32328	1	6.29046e-06
Leu	0.3	0.342983	1	4.89098e-06
Leu	0.1	0.436986	1	7.52677e-07
Leu	0.5	0.450177	1	4.69053e-07
Leu	0.001	0.478383	1	8.79269e-08
leucine_HILIC	0.3	0.245166	1	1.42342e-05
leucine_HILIC	0.2	0.302894	1	7.96843e-06
leucine_HILIC	0.5	0.318612	1	6.65319e-06
leucine_HILIC	0.4	0.333331	1	5.55049e-06
leucine_HILIC	0.1	0.442818	1	6.18877e-07
leucine_HILIC	0.001	0.450059	1	4.71288e-07
leucine_HILIC	0.05	0.465333	1	2.26476e-07
LPC14_0_LIPID	0.2	0.0032568	1	0.000221433
LPC14_0_LIPID	0.3	0.00602773	1	0.000188539
LPC14_0_LIPID	0.1	0.00817125	1	0.000172475
LPC14_0_LIPID	0.4	0.0105743	1	0.00015898
LPC14_0_LIPID	0.5	0.0192138	1	0.000128215
LPC14_0_LIPID	0.05	0.0274197	1	0.000110296
LPC14_0_LIPID	0.001	0.124958	1	3.96024e-05
LPC16_0_LIPID	0.4	0.00343514	1	0.000218566
LPC16_0_LIPID	0.3	0.00407892	1	0.000209351
LPC16_0_LIPID	0.5	0.0114139	1	0.000155004
LPC16_0_LIPID	0.2	0.016089	1	0.000137279
LPC16_0_LIPID	0.1	0.0953176	1	5.12373e-05
LPC16_0_LIPID	0.001	0.11862	1	4.17904e-05
LPC16_0_LIPID	0.05	0.122844	1	4.03169e-05
LPC16_1_LIPID	0.001	0.0245669	1	0.000115795
LPC16_1_LIPID	0.05	0.125077	1	3.95625e-05
LPC16_1_LIPID	0.2	0.137608	1	3.56172e-05
LPC16_1_LIPID	0.3	0.296483	1	8.54831e-06
LPC16_1_LIPID	0.1	0.394346	1	2.14889e-06
LPC16_1_LIPID	0.4	0.464637	1	2.35691e-07
LPC16_1_LIPID	0.5	0.495262	1	4.22023e-09
LPC18_0_LIPID	0.2	0.143034	1	3.40457e-05
LPC18_0_LIPID	0.4	0.167369	1	2.78367e-05
LPC18_0_LIPID	0.3	0.173664	1	2.64221e-05
LPC18_0_LIPID	0.5	0.191388	1	2.27894e-05
LPC18_0_LIPID	0.1	0.198404	1	2.14794e-05
LPC18_0_LIPID	0.05	0.225089	1	1.70586e-05
LPC18_0_LIPID	0.001	0.389961	1	2.33579e-06
LPC18_1_LIPID	0.1	0.039367	1	9.2464e-05
LPC18_1_LIPID	0.3	0.083302	1	5.72364e-05
LPC18_1_LIPID	0.4	0.0904784	1	5.35422e-05
LPC18_1_LIPID	0.5	0.126561	1	3.90704e-05
LPC18_1_LIPID	0.2	0.159151	1	2.97939e-05
LPC18_1_LIPID	0.001	0.26077	1	1.22911e-05
LPC18_1_LIPID	0.05	0.464006	1	2.44196e-07
LPC18_2_LIPID	0.4	0.00387443	1	0.000212106
LPC18_2_LIPID	0.5	0.0040571	1	0.000209638
LPC18_2_LIPID	0.3	0.00612969	1	0.00018765
LPC18_2_LIPID	0.2	0.0277123	1	0.000109767
LPC18_2_LIPID	0.1	0.281287	1	1.003e-05
LPC18_2_LIPID	0.05	0.316281	1	6.83902e-06
LPC18_2_LIPID	0.001	0.39122	1	2.28128e-06
LPC20_3_LIPID	0.05	0.0419107	1	8.94235e-05
LPC20_3_LIPID	0.001	0.214854	1	1.86564e-05
LPC20_4_LIPID	0.4	0.00365919	1	0.000215172
LPC20_4_LIPID	0.05	0.00371381	1	0.000214377
LPC20_4_LIPID	0.2	0.00495042	1	0.000199006
LPC20_4_LIPID	0.5	0.00497884	1	0.000198701
LPC20_4_LIPID	0.1	0.0154739	1	0.000139279
LPC20_4_LIPID	0.001	0.248117	1	1.38508e-05
LPC20_4_PC1_LIPID	0.05	0.0504861	1	8.04766e-05
LPC20_4_PC1_LIPID	0.3	0.214175	1	1.87664e-05
LPC20_4_PC1_LIPID	0.4	0.224693	1	1.71183e-05
LPC20_4_PC1_LIPID	0.1	0.24875	1	1.37696e-05
LPC20_4_PC1_LIPID	0.5	0.282745	1	9.8811e-06
LPC20_4_PC1_LIPID	0.001	0.297162	1	8.48565e-06
LPC20_4_PC1_LIPID	0.2	0.325323	1	6.1355e-06
LPC20_5_LIPID	0.05	0.00403561	1	0.000209922
LPC20_5_LIPID	0.001	0.00713677	1	0.000179604
LPC20_5_LIPID	0.1	0.00813345	1	0.000172719
LPC20_5_LIPID	0.2	0.0140368	1	0.000144295
LPC20_5_LIPID	0.4	0.0234531	1	0.000118127
LPC20_5_LIPID	0.5	0.0306342	1	0.000104785
LPC20_5_LIPID	0.3	0.0492196	1	8.16891e-05
LPC20_5_PC1_LIPID	0.001	0.0124285	1	0.000150585
LPC20_5_PC1_LIPID	0.05	0.176789	1	2.57452e-05
LPC20_5_PC1_LIPID	0.1	0.194258	1	2.22453e-05
LPC20_5_PC1_LIPID	0.2	0.348834	1	4.51473e-06
LPC20_5_PC1_LIPID	0.4	0.371746	1	3.20353e-06
LPC20_5_PC1_LIPID	0.5	0.384325	1	2.58839e-06
LPC20_5_PC1_LIPID	0.3	0.446546	1	5.40349e-07
LPC22_6_LIPID	0.05	0.00244758	1	0.000236847
LPC22_6_LIPID	0.001	0.303044	1	7.95515e-06
LPC22_6_PC1_LIPID	0.1	0.103795	1	4.75113e-05
LPC22_6_PC1_LIPID	0.05	0.106576	1	4.63666e-05
LPC22_6_PC1_LIPID	0.5	0.113684	1	4.35952e-05
LPC22_6_PC1_LIPID	0.4	0.168601	1	2.75542e-05
LPC22_6_PC1_LIPID	0.2	0.203867	1	2.05048e-05
LPC22_6_PC1_LIPID	0.3	0.213945	1	1.88039e-05
LPC22_6_PC1_LIPID	0.001	0.484093	1	4.75888e-08
LPC22_6_PC12_LIPID	0.05	0.00860943	1	0.000169732
LPC22_6_PC12_LIPID	0.2	0.0229108	1	0.000119306
LPC22_6_PC12_LIPID	0.1	0.0275227	1	0.000110109
LPC22_6_PC12_LIPID	0.4	0.0320458	1	0.000102556
LPC22_6_PC12_LIPID	0.5	0.0425497	1	8.8691e-05
LPC22_6_PC12_LIPID	0.3	0.0479281	1	8.2961e-05
LPC22_6_PC12_LIPID	0.001	0.26996	1	1.12393e-05
LPE18_0_LIPID	0.05	0.00521359	1	0.000196248
LPE18_0_LIPID	0.1	0.00987068	1	0.000162573
LPE18_0_LIPID	0.2	0.0138672	1	0.000144922
LPE18_0_LIPID	0.3	0.0296123	1	0.000106467
LPE18_0_LIPID	0.4	0.039303	1	9.25432e-05
LPE18_0_LIPID	0.5	0.0642402	1	6.91286e-05
LPE18_0_LIPID	0.001	0.416129	1	1.34212e-06
LPE18_1_LIPID	0.1	0.0290806	1	0.000107368
LPE18_1_LIPID	0.05	0.143367	1	3.39519e-05
LPE18_1_LIPID	0.001	0.441559	1	6.46622e-07
LPE18_2_LIPID	0.5	0.00448601	1	0.000204263
LPE18_2_LIPID	0.4	0.00546258	1	0.000193766
LPE18_2_LIPID	0.3	0.00922438	1	0.000166115
LPE18_2_LIPID	0.2	0.0139355	1	0.000144668
LPE18_2_LIPID	0.05	0.0251807	1	0.000114557
LPE18_2_LIPID	0.1	0.0909138	1	5.3329e-05
LPE18_2_LIPID	0.001	0.424859	1	1.07406e-06
LPE20_4_LIPID	0.05	0.0109434	1	0.000157193
LPE20_4_LIPID	0.001	0.0276053	1	0.00010996
LPE22_6_LIPID	0.2	0.00567977	1	0.000191694
LPE22_6_LIPID	0.5	0.0096106	1	0.000163969
LPE22_6_LIPID	0.3	0.0141785	1	0.000143777
LPE22_6_LIPID	0.1	0.0167208	1	0.000135305
LPE22_6_LIPID	0.4	0.0180304	1	0.000131453
LPE22_6_LIPID	0.05	0.0717001	1	6.40525e-05
LPE22_6_LIPID	0.001	0.260617	1	1.23093e-05
lysine_HILIC	0.4	0.00190675	1	0.000250389
lysine_HILIC	0.5	0.00247881	1	0.000236161
lysine_HILIC	0.3	0.00359269	1	0.000216157
lysine_HILIC	0.1	0.0160856	1	0.000137289
lysine_HILIC	0.2	0.0311784	1	0.000103913
lysine_HILIC	0.05	0.119746	1	4.13914e-05
lysine_HILIC	0.001	0.228981	1	1.64802e-05
lysoPC.a.C16.0	0.3	0.275353	1	1.06519e-05
lysoPC.a.C16.0	0.2	0.295772	1	8.6142e-06
lysoPC.a.C16.0	0.05	0.335087	1	5.42687e-06
lysoPC.a.C16.0	0.1	0.34931	1	4.48487e-06
lysoPC.a.C16.0	0.5	0.396967	1	2.04119e-06
lysoPC.a.C16.0	0.4	0.400934	1	1.88373e-06
lysoPC.a.C16.0	0.001	0.495558	1	3.7097e-09
lysoPC.a.C16.1	0.3	0.0229006	1	0.000119328
lysoPC.a.C16.1	0.05	0.0448128	1	8.61893e-05
lysoPC.a.C16.1	0.4	0.0482347	1	8.26557e-05
lysoPC.a.C16.1	0.5	0.0880813	1	5.47374e-05
lysoPC.a.C16.1	0.2	0.151413	1	3.17624e-05
lysoPC.a.C16.1	0.1	0.172664	1	2.6642e-05
lysoPC.a.C16.1	0.001	0.372492	1	3.16502e-06
lysoPC.a.C17.0	0.5	0.0397858	1	9.19491e-05
lysoPC.a.C17.0	0.4	0.0428956	1	8.82994e-05
lysoPC.a.C17.0	0.3	0.0890279	1	5.4261e-05
lysoPC.a.C17.0	0.2	0.160365	1	2.94965e-05
lysoPC.a.C17.0	0.001	0.229159	1	1.64541e-05
lysoPC.a.C17.0	0.1	0.260015	1	1.23805e-05
lysoPC.a.C17.0	0.05	0.448427	1	5.02773e-07
lysoPC.a.C18.0	0.001	0.0129729	1	0.000148365
lysoPC.a.C18.0	0.5	0.0484826	1	8.24104e-05
lysoPC.a.C18.0	0.4	0.0863425	1	5.56281e-05
lysoPC.a.C18.0	0.3	0.125141	1	3.95413e-05
lysoPC.a.C18.0	0.2	0.14717	1	3.2898e-05
lysoPC.a.C18.0	0.1	0.151924	1	3.16284e-05
lysoPC.a.C18.0	0.05	0.311061	1	7.26665e-06
lysoPC.a.C18.1	0.5	0.237955	1	1.52042e-05
lysoPC.a.C18.1	0.4	0.239985	1	1.49263e-05
lysoPC.a.C18.1	0.3	0.263363	1	1.19877e-05
lysoPC.a.C18.1	0.001	0.270371	1	1.11939e-05
lysoPC.a.C18.1	0.1	0.307284	1	7.58616e-06
lysoPC.a.C18.1	0.05	0.328648	1	5.88837e-06
lysoPC.a.C18.1	0.2	0.431322	1	8.95479e-07
lysoPC.a.C18.2	0.05	0.140347	1	3.48144e-05
lysoPC.a.C18.2	0.1	0.16559	1	2.82495e-05
lysoPC.a.C18.2	0.001	0.177796	1	2.55307e-05
lysoPC.a.C18.2	0.2	0.329993	1	5.79009e-06
lysoPC.a.C18.2	0.4	0.391824	1	2.25535e-06
lysoPC.a.C18.2	0.3	0.429727	1	9.37985e-07
lysoPC.a.C18.2	0.5	0.466246	1	2.14679e-07
lysoPC.a.C20.3	0.001	0.0882577	1	5.46482e-05
lysoPC.a.C20.3	0.05	0.274317	1	1.07631e-05
lysoPC.a.C20.3	0.4	0.445278	1	5.66445e-07
lysoPC.a.C20.3	0.1	0.459939	1	3.02687e-07
lysoPC.a.C20.3	0.2	0.488226	1	2.60649e-08
lysoPC.a.C20.3	0.3	0.49338	1	8.23804e-09
lysoPC.a.C20.3	0.5	0.496483	1	2.32493e-09
lysoPC.a.C20.4	0.1	0.0109163	1	0.000157322
lysoPC.a.C20.4	0.05	0.0536897	1	7.75526e-05
lysoPC.a.C20.4	0.001	0.265936	1	1.16918e-05
lysoPC.a.C28.0	0.05	0.224938	1	1.70812e-05
lysoPC.a.C28.0	0.001	0.316648	1	6.80955e-06
lysoPC.a.C28.0	0.1	0.345771	1	4.70954e-06
lysoPC.a.C28.0	0.5	0.394379	1	2.14751e-06
lysoPC.a.C28.0	0.3	0.395346	1	2.10743e-06
lysoPC.a.C28.0	0.4	0.459187	1	3.14201e-07
lysoPC.a.C28.0	0.2	0.492274	1	1.12216e-08
lysoPC.a.C28.1	0.05	0.0626862	1	7.02688e-05
lysoPC.a.C28.1	0.5	0.0865211	1	5.55357e-05
lysoPC.a.C28.1	0.4	0.117206	1	4.22982e-05
lysoPC.a.C28.1	0.3	0.194103	1	2.22744e-05
lysoPC.a.C28.1	0.2	0.213423	1	1.88889e-05
lysoPC.a.C28.1	0.1	0.264315	1	1.18777e-05
lysoPC.a.C28.1	0.001	0.487949	1	2.73073e-08
M.HDL.C	0.05	0.00223398	1	0.000241792
M.HDL.C	0.1	0.0241427	1	0.000116669
M.HDL.C	0.2	0.0393718	1	9.2458e-05
M.HDL.C	0.001	0.0435364	1	8.7583e-05
M.HDL.C	0.3	0.174693	1	2.61974e-05
M.HDL.C	0.4	0.352279	1	4.30124e-06
M.HDL.C	0.5	0.44697	1	5.31748e-07
M.HDL.CE	0.05	0.00256367	1	0.00023434
M.HDL.CE	0.2	0.00692617	1	0.000181186
M.HDL.CE	0.3	0.0543395	1	7.69828e-05
M.HDL.CE	0.4	0.0816594	1	5.81335e-05
M.HDL.CE	0.001	0.0854808	1	5.60773e-05
M.HDL.CE	0.5	0.0952205	1	5.12822e-05
M.HDL.FC	0.001	0.0270165	1	0.000111036
M.HDL.FC	0.05	0.0404659	1	9.11252e-05
M.HDL.FC	0.1	0.111473	1	4.44349e-05
M.HDL.FC	0.5	0.126093	1	3.92246e-05
M.HDL.FC	0.3	0.151896	1	3.16358e-05
M.HDL.FC	0.4	0.175865	1	2.59436e-05
M.HDL.FC	0.2	0.37129	1	3.2272e-06
M.HDL.L	0.05	0.0194996	1	0.000127464
M.HDL.L	0.1	0.0559491	1	7.56031e-05
M.HDL.L	0.2	0.074816	1	6.21054e-05
M.HDL.L	0.001	0.342913	1	4.89563e-06
M.HDL.L	0.4	0.368367	1	3.38111e-06
M.HDL.L	0.3	0.399737	1	1.93052e-06
M.HDL.L	0.5	0.489652	1	2.01347e-08
M.HDL.P	0.05	0.0195172	1	0.000127419
M.HDL.P	0.2	0.160256	1	2.95233e-05
M.HDL.P	0.001	0.294979	1	8.68806e-06
M.HDL.P	0.1	0.311965	1	7.1915e-06
M.HDL.P	0.3	0.403186	1	1.79734e-06
M.HDL.P	0.4	0.413691	1	1.42256e-06
M.HDL.P	0.5	0.493547	1	7.82726e-09
M.HDL.PL	0.001	0.0307648	1	0.000104574
M.HDL.PL	0.05	0.0484529	1	8.24397e-05
M.HDL.PL	0.4	0.237717	1	1.52371e-05
M.HDL.PL	0.5	0.242973	1	1.45242e-05
M.HDL.PL	0.3	0.289208	1	9.23836e-06
M.HDL.PL	0.2	0.395299	1	2.10937e-06
M.HDL.PL	0.1	0.481583	1	6.38004e-08
M.LDL.C	0.05	0.003998	1	0.000210424
M.LDL.C	0.1	0.00459648	1	0.000202964
M.LDL.C	0.2	0.0135083	1	0.000146275
M.LDL.C	0.3	0.0470682	1	8.38287e-05
M.LDL.C	0.5	0.0773891	1	6.05653e-05
M.LDL.C	0.001	0.0848116	1	5.64296e-05
M.LDL.C	0.4	0.101746	1	4.83785e-05
M.LDL.CE	0.05	0.00213249	1	0.000244313
M.LDL.CE	0.1	0.0160772	1	0.000137316
M.LDL.CE	0.3	0.0217281	1	0.00012198
M.LDL.CE	0.001	0.0254135	1	0.000114095
M.LDL.CE	0.2	0.0351822	1	9.79579e-05
M.LDL.CE	0.4	0.0830259	1	5.73858e-05
M.LDL.CE	0.5	0.0913156	1	5.31333e-05
M.LDL.L	0.1	0.00251857	1	0.0002353
M.LDL.L	0.3	0.0121049	1	0.000151952
M.LDL.L	0.2	0.0128869	1	0.00014871
M.LDL.L	0.4	0.0557037	1	7.58107e-05
M.LDL.L	0.001	0.0618967	1	7.08602e-05
M.LDL.L	0.5	0.0926807	1	5.24759e-05
M.LDL.P	0.1	0.00181923	1	0.000252944
M.LDL.P	0.2	0.0150445	1	0.000140725
M.LDL.P	0.3	0.0290877	1	0.000107355
M.LDL.P	0.4	0.0430126	1	8.81678e-05
M.LDL.P	0.001	0.0512405	1	7.97702e-05
M.LDL.P	0.5	0.107724	1	4.59043e-05
M.LDL.PL	0.5	0.00545582	1	0.000193832
M.LDL.PL	0.4	0.00616138	1	0.000187376
M.LDL.PL	0.001	0.175474	1	2.60282e-05
M.VLDL.C	0.1	0.00331509	1	0.000220478
M.VLDL.C	0.4	0.00791209	1	0.00017417
M.VLDL.C	0.2	0.0122422	1	0.000151368
M.VLDL.C	0.3	0.0137661	1	0.000145299
M.VLDL.C	0.5	0.0143875	1	0.000143023
M.VLDL.C	0.05	0.0223425	1	0.000120572
M.VLDL.C	0.001	0.29416	1	8.76484e-06
M.VLDL.CE	0.1	0.00267119	1	0.00023212
M.VLDL.CE	0.05	0.0456008	1	8.53501e-05
M.VLDL.CE	0.001	0.12324	1	4.01817e-05
M.VLDL.FC	0.05	0.00439582	1	0.000205348
M.VLDL.FC	0.3	0.00533059	1	0.000195067
M.VLDL.FC	0.2	0.00620238	1	0.000187025
M.VLDL.FC	0.4	0.00805597	1	0.000173222
M.VLDL.FC	0.5	0.0126239	1	0.000149777
M.VLDL.FC	0.1	0.0136076	1	0.000145897
M.VLDL.FC	0.001	0.254085	1	1.30985e-05
M.VLDL.L	0.2	0.00599013	1	0.000188871
M.VLDL.L	0.5	0.0125136	1	0.000150231
M.VLDL.L	0.4	0.0132225	1	0.00014738
M.VLDL.L	0.1	0.0211413	1	0.000123365
M.VLDL.L	0.3	0.0256362	1	0.000113658
M.VLDL.L	0.05	0.143542	1	3.39027e-05
M.VLDL.L	0.001	0.247435	1	1.39388e-05
M.VLDL.P	0.3	0.0776784	1	6.03958e-05
M.VLDL.P	0.5	0.0958113	1	5.10098e-05
M.VLDL.P	0.4	0.116642	1	4.25026e-05
M.VLDL.P	0.05	0.129504	1	3.81149e-05
M.VLDL.P	0.2	0.205839	1	2.01623e-05
M.VLDL.P	0.1	0.224159	1	1.7199e-05
M.VLDL.P	0.001	0.284876	1	9.66597e-06
M.VLDL.PL	0.1	0.0444578	1	8.65725e-05
M.VLDL.PL	0.2	0.0550554	1	7.63637e-05
M.VLDL.PL	0.3	0.0684368	1	6.61966e-05
M.VLDL.PL	0.4	0.0687278	1	6.60008e-05
M.VLDL.PL	0.5	0.0878563	1	5.48515e-05
M.VLDL.PL	0.05	0.101279	1	4.85786e-05
M.VLDL.PL	0.001	0.234846	1	1.56374e-05
M.VLDL.TG	0.5	0.091537	1	5.30259e-05
M.VLDL.TG	0.4	0.155467	1	3.07153e-05
M.VLDL.TG	0.05	0.192152	1	2.26434e-05
M.VLDL.TG	0.3	0.25678	1	1.27686e-05
M.VLDL.TG	0.001	0.278067	1	1.03644e-05
M.VLDL.TG	0.1	0.344987	1	4.76016e-06
M.VLDL.TG	0.2	0.376895	1	2.94301e-06
malate_CMH	0.1	0.01476	1	0.000141707
malate_CMH	0.4	0.0373452	1	9.50356e-05
malate_CMH	0.2	0.0409721	1	9.05216e-05
malate_CMH	0.3	0.0456423	1	8.53064e-05
malate_CMH	0.5	0.0653578	1	6.83272e-05
malate_CMH	0.001	0.0712257	1	6.43573e-05
malate_CMH	0.05	0.0857074	1	5.59587e-05
malate_PC1_CMH	0.3	0.0825933	1	5.76209e-05
malate_PC1_CMH	0.2	0.0841989	1	5.67551e-05
malate_PC1_CMH	0.05	0.103056	1	4.78216e-05
malate_PC1_CMH	0.001	0.129146	1	3.82297e-05
malate_PC1_CMH	0.4	0.13914	1	3.51657e-05
malate_PC1_CMH	0.5	0.157773	1	3.01353e-05
malate_PC1_CMH	0.1	0.254417	1	1.30575e-05
MCP1	0.05	0.0357668	1	9.71494e-05
MCP1	0.1	0.127702	1	3.86967e-05
MCP1	0.3	0.242878	1	1.45369e-05
MCP1	0.4	0.265079	1	1.17898e-05
MCP1	0.5	0.273859	1	1.08125e-05
MCP1	0.2	0.366026	1	3.50734e-06
MCP3	0.1	0.00408381	1	0.000209287
MCP3	0.5	0.00483075	1	0.000200311
MCP3	0.4	0.00721828	1	0.000179005
MCP3	0.3	0.0107684	1	0.000158033
MCP3	0.05	0.012058	1	0.000152153
MCP3	0.2	0.0185623	1	0.000129971
MCP3	0.001	0.318001	1	6.70162e-06
MCSF	0.001	0.0556925	1	7.58201e-05
MCSF	0.1	0.0708836	1	6.45785e-05
MCSF	0.05	0.112146	1	4.41771e-05
MCSF	0.2	0.26629	1	1.16515e-05
MCSF	0.5	0.27675	1	1.05033e-05
MCSF	0.4	0.370392	1	3.27403e-06
MCSF	0.3	0.388732	1	2.38968e-06
Met	0.1	0.00504385	1	0.00019801
Met	0.05	0.0115411	1	0.000154428
Met	0.001	0.478624	1	8.59738e-08
methyladipate_pimelate_CMH	0.4	0.00315005	1	0.000223226
methyladipate_pimelate_CMH	0.5	0.00384556	1	0.000212507
methyladipate_pimelate_CMH	0.3	0.00617162	1	0.000187288
methyladipate_pimelate_CMH	0.1	0.0090785	1	0.00016695
methyladipate_pimelate_CMH	0.05	0.0500159	1	8.09228e-05
methyladipate_pimelate_CMH	0.001	0.238527	1	1.51256e-05
MIF	0.05	0.00230317	1	0.000240139
MIF	0.1	0.0200624	1	0.00012602
MIF	0.3	0.0289778	1	0.000107544
MIF	0.2	0.0393804	1	9.24474e-05
MIF	0.4	0.0830772	1	5.7358e-05
MIF	0.5	0.112002	1	4.42322e-05
MIF	0.001	0.398919	1	1.96289e-06
MIG	0.05	0.129833	1	3.80097e-05
MIG	0.2	0.204825	1	2.03378e-05
MIG	0.001	0.208367	1	1.97301e-05
MIG	0.5	0.249349	1	1.3693e-05
MIG	0.3	0.273058	1	1.08993e-05
MIG	0.1	0.297321	1	8.47099e-06
MIG	0.4	0.300953	1	8.14128e-06
MIP1a	0.001	0.0176541	1	0.000132529
MIP1a	0.2	0.119	1	4.16553e-05
MIP1a	0.3	0.151484	1	3.17437e-05
MIP1a	0.1	0.174361	1	2.62698e-05
MIP1a	0.05	0.195576	1	2.19994e-05
MIP1a	0.4	0.204495	1	2.03951e-05
MIP1a	0.5	0.29537	1	8.65159e-06
MIP1b	0.1	0.00888717	1	0.000168066
MIP1b	0.2	0.00967128	1	0.00016364
MIP1b	0.3	0.0543142	1	7.70048e-05
MIP1b	0.5	0.0700678	1	6.5111e-05
MIP1b	0.05	0.0979704	1	5.00309e-05
MIP1b	0.4	0.0992849	1	4.94472e-05
MIP1b	0.001	0.109182	1	4.53256e-05
MUFA	0.001	0.187575	1	2.35304e-05
MUFA	0.05	0.190543	1	2.29518e-05
MUFA	0.1	0.276425	1	1.05377e-05
MUFA	0.2	0.337873	1	5.23405e-06
MUFA	0.3	0.410411	1	1.53463e-06
MUFA	0.4	0.481306	1	6.57361e-08
MUFA	0.5	0.492501	1	1.05713e-08
niacinamide_HILIC	0.1	0.183765	1	2.4292e-05
niacinamide_HILIC	0.001	0.245513	1	1.41888e-05
niacinamide_HILIC	0.05	0.266091	1	1.16742e-05
niacinamide_HILIC	0.2	0.310407	1	7.32135e-06
niacinamide_HILIC	0.5	0.332039	1	5.64253e-06
niacinamide_HILIC	0.4	0.373055	1	3.13616e-06
niacinamide_HILIC	0.3	0.387697	1	2.43555e-06
NMMA_HILIC	0.1	0.00473056	1	0.000201429
NMMA_HILIC	0.05	0.0239666	1	0.000117038
Orn	0.5	0.0144334	1	0.000142859
Orn	0.4	0.0148679	1	0.000141332
Orn	0.2	0.0173092	1	0.000133537
Orn	0.3	0.0216902	1	0.000122069
Orn	0.1	0.305125	1	7.77272e-06
Orn	0.001	0.412907	1	1.44894e-06
Orn	0.05	0.452413	1	4.27706e-07
ornithine_HILIC	0.5	0.27968	1	1.0196e-05
ornithine_HILIC	0.4	0.284861	1	9.66751e-06
ornithine_HILIC	0.3	0.377399	1	2.9182e-06
ornithine_HILIC	0.001	0.384884	1	2.56268e-06
ornithine_HILIC	0.2	0.478876	1	8.39565e-08
ornithine_HILIC	0.05	0.485302	1	4.0626e-08
ornithine_HILIC	0.1	0.494097	1	6.54955e-09
orotate_CMH	0.3	0.00391036	1	0.000211611
orotate_CMH	0.5	0.00672883	1	0.000182713
orotate_CMH	0.2	0.00704723	1	0.000180271
orotate_CMH	0.4	0.00808834	1	0.000173011
orotate_CMH	0.05	0.0134251	1	0.000146594
orotate_CMH	0.1	0.0207925	1	0.000124207
orotate_CMH	0.001	0.430308	1	9.2239e-07
otPUFA	0.5	0.0101727	1	0.000161
otPUFA	0.4	0.0172338	1	0.00013376
otPUFA	0.3	0.0284376	1	0.00010848
otPUFA	0.1	0.0368809	1	9.56472e-05
otPUFA	0.2	0.0945711	1	5.15839e-05
otPUFA	0.05	0.107672	1	4.59253e-05
otPUFA	0.001	0.176378	1	2.58334e-05
oxalate_CMH	0.05	0.286032	1	9.55062e-06
oxalate_CMH	0.4	0.300516	1	8.1805e-06
oxalate_CMH	0.3	0.340253	1	5.07262e-06
oxalate_CMH	0.5	0.344127	1	4.81608e-06
oxalate_CMH	0.001	0.354491	1	4.1673e-06
oxalate_CMH	0.2	0.363497	1	3.64654e-06
oxalate_CMH	0.1	0.402939	1	1.80672e-06
pantothenate_CMH	0.1	0.00758155	1	0.000176416
pantothenate_CMH	0.2	0.0080802	1	0.000173064
pantothenate_CMH	0.05	0.0500932	1	8.08492e-05
pantothenate_CMH	0.001	0.32322	1	6.29505e-06
PC	0.2	0.0190309	1	0.000128702
PC	0.3	0.0249965	1	0.000114925
PC	0.1	0.0300773	1	0.000105694
PC	0.4	0.043016	1	8.81639e-05
PC	0.5	0.0479631	1	8.2926e-05
PC	0.05	0.102148	1	4.82068e-05
PC	0.001	0.303429	1	7.92123e-06
PC.aa.C24.0	0.2	0.00190108	1	0.000250551
PC.aa.C24.0	0.05	0.0177515	1	0.000132248
PC.aa.C24.0	0.001	0.319107	1	6.61416e-06
PC.aa.C28.1	0.001	0.220249	1	1.78e-05
PC.aa.C28.1	0.5	0.235477	1	1.55488e-05
PC.aa.C28.1	0.1	0.252076	1	1.33483e-05
PC.aa.C28.1	0.4	0.268312	1	1.14231e-05
PC.aa.C28.1	0.3	0.292156	1	8.95456e-06
PC.aa.C28.1	0.2	0.443226	1	6.10024e-07
PC.aa.C28.1	0.05	0.443729	1	5.99174e-07
PC.aa.C30.0	0.4	0.0435525	1	8.75651e-05
PC.aa.C30.0	0.3	0.0496437	1	8.12793e-05
PC.aa.C30.0	0.2	0.0763242	1	6.11955e-05
PC.aa.C30.0	0.5	0.104049	1	4.74055e-05
PC.aa.C30.0	0.05	0.266643	1	1.16114e-05
PC.aa.C30.0	0.001	0.312066	1	7.18312e-06
PC.aa.C30.0	0.1	0.379802	1	2.80132e-06
PC.aa.C32.0	0.2	0.0635845	1	6.96059e-05
PC.aa.C32.0	0.1	0.137996	1	3.55023e-05
PC.aa.C32.0	0.3	0.190138	1	2.303e-05
PC.aa.C32.0	0.4	0.240954	1	1.4795e-05
PC.aa.C32.0	0.5	0.257557	1	1.26746e-05
PC.aa.C32.0	0.05	0.261167	1	1.22444e-05
PC.aa.C32.0	0.001	0.388856	1	2.38418e-06
PC.aa.C32.1	0.3	0.186519	1	2.37394e-05
PC.aa.C32.1	0.2	0.18846	1	2.33564e-05
PC.aa.C32.1	0.001	0.269923	1	1.12435e-05
PC.aa.C32.1	0.4	0.28586	1	9.56776e-06
PC.aa.C32.1	0.5	0.288261	1	9.33073e-06
PC.aa.C32.1	0.1	0.427919	1	9.87423e-07
PC.aa.C32.1	0.05	0.476022	1	1.08207e-07
PC.aa.C32.2	0.5	0.00267562	1	0.00023203
PC.aa.C32.2	0.4	0.00426369	1	0.00020698
PC.aa.C32.2	0.3	0.0050139	1	0.000198327
PC.aa.C32.2	0.001	0.0172128	1	0.000133822
PC.aa.C32.2	0.2	0.0377577	1	9.44989e-05
PC.aa.C32.2	0.05	0.107284	1	4.60808e-05
PC.aa.C32.2	0.1	0.188116	1	2.3424e-05
PC.aa.C32.3	0.1	0.0206031	1	0.000124671
PC.aa.C32.3	0.05	0.0223776	1	0.000120493
PC.aa.C32.3	0.2	0.272627	1	1.09462e-05
PC.aa.C32.3	0.3	0.373742	1	3.10111e-06
PC.aa.C32.3	0.4	0.410501	1	1.53151e-06
PC.aa.C32.3	0.001	0.447916	1	5.12845e-07
PC.aa.C32.3	0.5	0.473484	1	1.32355e-07
PC.aa.C34.1	0.3	0.216292	1	1.84249e-05
PC.aa.C34.1	0.5	0.274867	1	1.0704e-05
PC.aa.C34.1	0.05	0.283176	1	9.83733e-06
PC.aa.C34.1	0.2	0.284364	1	9.71744e-06
PC.aa.C34.1	0.1	0.293011	1	8.87332e-06
PC.aa.C34.1	0.4	0.308751	1	7.46102e-06
PC.aa.C34.1	0.001	0.445888	1	5.53798e-07
PC.aa.C34.2	0.5	0.0111131	1	0.000156393
PC.aa.C34.2	0.3	0.0197151	1	0.000126906
PC.aa.C34.2	0.4	0.020421	1	0.000125121
PC.aa.C34.2	0.001	0.0217361	1	0.000121962
PC.aa.C34.2	0.2	0.0330305	1	0.000101062
PC.aa.C34.2	0.1	0.0812009	1	5.83875e-05
PC.aa.C34.2	0.05	0.119256	1	4.15645e-05
PC.aa.C34.3	0.4	0.00674287	1	0.000182603
PC.aa.C34.3	0.5	0.0118083	1	0.00015324
PC.aa.C34.3	0.3	0.0130449	1	0.000148079
PC.aa.C34.3	0.05	0.0220405	1	0.000121259
PC.aa.C34.3	0.1	0.0338226	1	9.9895e-05
PC.aa.C34.3	0.2	0.0399565	1	9.17408e-05
PC.aa.C34.3	0.001	0.415583	1	1.35992e-06
PC.aa.C34.4	0.1	0.00880335	1	0.000168563
PC.aa.C34.4	0.001	0.0111491	1	0.000156225
PC.aa.C34.4	0.05	0.0302355	1	0.000105434
PC.aa.C34.4	0.2	0.34502	1	4.75805e-06
[truncated: 1,921 more rows]

## Sheet: Table S5 SZ GWAS 2014 as target
metabolite	p-value treshold	p-value	Bonferroni-corrected p-value	variance explained (R2)	nsnps	study
SM.C26.0	0.5	2.54441e-09	1.42741e-06	0.000922961	102382	Draisma
SM.C26.0	0.3	7.60035e-09	4.2638e-06	0.00086549	76480	Draisma
SM.C26.0	0.4	1.11529e-08	6.25679e-06	0.000845372	90572	Draisma
CH2.in.FA	0.5	2.04984e-08	1.14996e-05	0.000813471	316885	Kettunen
SM.C26.0	0.1	2.17759e-08	1.22163e-05	0.000810304	36345	Draisma
CH2.DB.ratio	0.5	2.19746e-08	1.23278e-05	0.000809828	314248	Kettunen
CH2.DB.ratio	0.4	2.29786e-08	1.2891e-05	0.000807488	272289	Kettunen
CH2.in.FA	0.4	2.84499e-08	1.59604e-05	0.000796304	275792	Kettunen
XS.VLDL.L	0.3	3.57476e-08	2.00544e-05	0.000784352	223572	Kettunen
SM.C26.0	0.2	4.45217e-08	2.49767e-05	0.000772868	58957	Draisma
CH2.in.FA	0.3	4.79698e-08	2.69111e-05	0.000768966	227208	Kettunen
CH2.DB.ratio	0.3	5.44874e-08	3.05674e-05	0.000762304	223286	Kettunen
LDL.D	0.3	8.0141e-08	4.49591e-05	0.000742138	223684	Kettunen
LDL.D	0.4	1.24661e-07	6.99351e-05	0.000719067	272785	Kettunen
XS.VLDL.L	0.2	1.33566e-07	7.49308e-05	0.000715466	166481	Kettunen
XS.VLDL.L	0.4	1.74946e-07	9.81449e-05	0.000701386	273006	Kettunen
CH2.DB.ratio	0.2	2.13917e-07	0.000120007	0.0006909	165787	Kettunen
lysoPC.a.C20.4	0.4	2.43354e-07	0.000136522	0.00068418	90542	Draisma
LDL.D	0.1	2.74779e-07	0.000154151	0.000677852	96769	Kettunen
LDL.D	0.2	2.85378e-07	0.000160097	0.00067588	166102	Kettunen
lysoPC.a.C20.4	0.5	3.07003e-07	0.000172229	0.000672076	102630	Draisma
LDL.D	0.5	3.29637e-07	0.000184926	0.000668371	315256	Kettunen
DHA	0.5	3.42806e-07	0.000192314	0.000666332	313616	Kettunen
DHA	0.2	3.55637e-07	0.000199512	0.000664418	165854	Kettunen
C5.1.DC	0.3	4.60806e-07	0.000258512	0.000650936	59321	Draisma
DHA	0.4	5.01937e-07	0.000281587	0.000646488	271827	Kettunen
C5.1.DC	0.1	5.16795e-07	0.000289922	0.000644971	26316	Draisma
Cit	0.05	5.53099e-07	0.000310288	0.00064144	57573	Kettunen
CH2.in.FA	0.2	6.19647e-07	0.000347622	0.000635533	169905	Kettunen
Cit	0.1	7.02583e-07	0.000394149	0.000629005	100133	Kettunen
lysoPC.a.C20.4	0.3	7.1896e-07	0.000403337	0.000627808	75982	Draisma
FAw6	0.5	8.26805e-07	0.000463838	0.000620547	314802	Kettunen
DHA	0.3	8.61539e-07	0.000483323	0.00061841	223071	Kettunen
XS.VLDL.L	0.5	9.26852e-07	0.000519964	0.000614615	315168	Kettunen
C5.1.DC	0.5	9.80545e-07	0.000550086	0.000611692	82552	Draisma
PC38_2_LIPID	0.2	1.02121e-06	0.000572898	0.000609583	55692	Rhee
XL.VLDL.TG	0.4	1.061e-06	0.000595219	0.000607599	273834	Kettunen
C5.1.DC	0.4	1.10159e-06	0.000617993	0.00060565	71793	Draisma
PC32_0_LIPID	0.1	1.11749e-06	0.000626914	0.000604906	34360	Rhee
FAw6	0.4	1.24137e-06	0.000696408	0.000599452	272884	Kettunen
LPE16_0_LIPID	0.001	1.36849e-06	0.00076772	0.000594396	709	Rhee
XL.VLDL.TG	0.5	1.45144e-06	0.000814255	0.000591344	315939	Kettunen
C5.1.DC	0.2	1.4825e-06	0.000831685	0.000590246	44493	Draisma
DHA	0.1	1.56507e-06	0.000878004	0.000587437	96987	Kettunen
PCB36_4_LIPID	0.05	1.59366e-06	0.000894045	0.000586498	19060	Rhee
fumarate_maleate_valerat_CMH	0.05	1.83897e-06	0.00103166	0.00057908	18856	Rhee
FAw6	0.3	1.88153e-06	0.00105554	0.000577894	223830	Kettunen
SM.OH.C24.1	0.1	1.90525e-06	0.00106885	0.000577245	35066	Draisma
XL.VLDL.TG	0.3	2.09969e-06	0.00117793	0.000572212	224661	Kettunen
XS.VLDL.P	0.3	2.12874e-06	0.00119422	0.000571501	223616	Kettunen
XS.VLDL.P	0.4	2.39737e-06	0.00134493	0.000565348	273019	Kettunen
Bis.FA.ratio	0.4	2.4427e-06	0.00137035	0.000564379	271524	Kettunen
MCP1	0.001	2.55318e-06	0.00143234	0.000562089	1500	Ahola
XS.VLDL.PL	0.3	2.55832e-06	0.00143522	0.000561985	223475	Kettunen
fumarate_maleate_valerat_CMH	0.3	2.74273e-06	0.00153867	0.000558384	75054	Rhee
Bis.FA.ratio	0.1	2.9215e-06	0.00163896	0.000555118	96676	Kettunen
XS.VLDL.PL	0.2	3.17235e-06	0.00177969	0.000550858	166225	Kettunen
Cit	0.2	3.39282e-06	0.00190337	0.000547384	170355	Kettunen
fumarate_maleate_valerat_CMH	0.4	3.40744e-06	0.00191157	0.000547162	91489	Rhee
FAw3	0.05	3.87735e-06	0.0021752	0.000540485	55442	Kettunen
DB.in.FA	0.4	4.16345e-06	0.00233569	0.000536807	274713	Kettunen
XS.VLDL.P	0.5	4.24049e-06	0.00237892	0.00053586	315280	Kettunen
fumarate_maleate_valerat_CMH	0.1	4.38645e-06	0.0024608	0.000534113	32677	Rhee
fumarate_maleate_valerat_CMH	0.2	4.58289e-06	0.002571	0.00053185	55738	Rhee
Cit	0.4	4.60819e-06	0.0025852	0.000531566	276143	Kettunen
SM.C26.0	0.05	4.69582e-06	0.00263435	0.000530594	21518	Draisma
PC38_6_LIPID	0.1	4.72519e-06	0.00265083	0.000530272	34169	Rhee
CE20_5_LIPID	0.2	5.25529e-06	0.00294822	0.000524783	56353	Rhee
Bis.DB.ratio	0.4	5.28698e-06	0.002966	0.000524473	271437	Kettunen
DB.in.FA	0.5	5.39276e-06	0.00302534	0.000523451	316517	Kettunen
SM.OH.C24.1	0.2	5.41599e-06	0.00303837	0.000523229	57915	Draisma
Bis.FA.ratio	0.5	5.7378e-06	0.0032189	0.000520251	313288	Kettunen
Cit	0.5	5.81288e-06	0.00326102	0.00051958	318034	Kettunen
DB.in.FA	0.3	5.9093e-06	0.00331512	0.000518732	225793	Kettunen
SM.OH.C24.1	0.3	6.41235e-06	0.00359733	0.000514518	75675	Draisma
XS.VLDL.PL	0.5	6.55271e-06	0.00367607	0.000513402	315037	Kettunen
Bis.DB.ratio	0.5	6.80685e-06	0.00381864	0.00051144	313836	Kettunen
C14.1.OH	0.2	8.25714e-06	0.00463226	0.000501488	45621	Draisma
XS.VLDL.PL	0.4	8.55701e-06	0.00480048	0.00049965	272924	Kettunen
FAw6	0.2	9.46951e-06	0.0053124	0.000494433	166344	Kettunen
Bis.FA.ratio	0.05	9.67143e-06	0.00542567	0.000493347	55090	Kettunen
TAG56_6_LIPID	0.2	1.06482e-05	0.00597366	0.000488396	59357	Rhee
SM.OH.C24.1	0.05	1.08343e-05	0.00607807	0.000487505	20785	Draisma
DB.in.FA	0.2	1.13026e-05	0.00634076	0.000485328	168604	Kettunen
XS.VLDL.TG	0.5	1.18614e-05	0.00665427	0.000482846	314770	Kettunen
CH2.in.FA	0.1	1.19039e-05	0.00667811	0.000482662	100339	Kettunen
Cit	0.3	1.20124e-05	0.00673894	0.000482196	227787	Kettunen
Bis.DB.ratio	0.3	1.2095e-05	0.00678528	0.000481844	222412	Kettunen
TAG58_10_LIPID	0.5	1.24622e-05	0.00699129	0.000480306	108127	Rhee
TAG58_10_LIPID	0.4	1.30972e-05	0.00734753	0.000477751	94168	Rhee
fumarate_maleate_valerat_CMH	0.5	1.35203e-05	0.00758487	0.000476117	106104	Rhee
XS.VLDL.P	0.2	1.43389e-05	0.00804414	0.000473096	166157	Kettunen
PCB36_4_LIPID	0.3	1.50819e-05	0.00846094	0.000470501	75206	Rhee
C14.1.OH	0.05	1.51554e-05	0.00850215	0.000470252	16318	Draisma
PC40_6_LIPID	0.3	1.55424e-05	0.00871929	0.000468957	76726	Rhee
PC38_4_LIPID	0.5	1.56496e-05	0.00877944	0.000468604	106991	Rhee
DHA	0.05	1.66671e-05	0.00935026	0.000465369	55461	Kettunen
SM.OH.C24.1	0.4	1.67604e-05	0.00940259	0.000465083	90409	Draisma
TAG54_6_LIPID	0.001	1.74557e-05	0.00979265	0.000462996	806	Rhee
PC.aa.C24.0	0.3	1.77512e-05	0.00995845	0.000462135	70474	Draisma
SM.OH.C24.1	0.5	1.8284e-05	0.0102573	0.000460617	102542	Draisma
PC.aa.C24.0	0.1	1.85875e-05	0.0104276	0.000459772	32637	Draisma
DB.in.FA	0.1	1.91254e-05	0.0107294	0.000458309	99210	Kettunen
PC40_6_LIPID	0.4	2.01605e-05	0.01131	0.000455605	93184	Rhee
XS.VLDL.TG	0.4	2.08846e-05	0.0117163	0.000453795	272450	Kettunen
C14.1.OH	0.3	2.17137e-05	0.0121814	0.000451799	59728	Draisma
TAG56_8_LIPID	0.2	2.17521e-05	0.0122029	0.000451709	58413	Rhee
Bis.FA.ratio	0.3	2.20774e-05	0.0123854	0.000450948	222570	Kettunen
IL16	0.05	2.2317e-05	0.0125198	0.000450395	41692	Ahola
LPE16_0_LIPID	0.05	2.24908e-05	0.0126174	0.000449997	19167	Rhee
FAw3	0.2	2.45776e-05	0.013788	0.00044545	166657	Kettunen
CH2.DB.ratio	0.1	2.51712e-05	0.014121	0.000444227	96963	Kettunen
TAG58_10_LIPID	0.3	2.53954e-05	0.0142468	0.000443773	78081	Rhee
XXL.VLDL.PL	0.4	2.55887e-05	0.0143552	0.000443385	273676	Kettunen
PC.aa.C24.0	0.4	2.6268e-05	0.0147364	0.000442043	83714	Draisma
C5.1.DC	0.05	2.70523e-05	0.0151763	0.000440536	15255	Draisma
TAG56_8_LIPID	0.3	2.85825e-05	0.0160348	0.000437719	77531	Rhee
PC40_6_LIPID	0.5	2.91505e-05	0.0163534	0.000436712	107322	Rhee
C14.1.OH	0.4	3.08197e-05	0.0172899	0.000433862	71175	Draisma
XXL.VLDL.PL	0.5	3.1223e-05	0.0175161	0.000433197	315939	Kettunen
aconitate_CMH	0.3	3.13489e-05	0.0175867	0.000432991	74448	Rhee
PCB36_4_LIPID	0.1	3.13818e-05	0.0176052	0.000432937	33018	Rhee
Bis.DB.ratio	0.05	3.32052e-05	0.0186281	0.000430048	54841	Kettunen
lysoPC.a.C20.4	0.2	3.51768e-05	0.0197342	0.000427098	58435	Draisma
TAG56_6_LIPID	0.3	3.63303e-05	0.0203813	0.000425449	78315	Rhee
IP10	0.3	3.66221e-05	0.020545	0.00042504	175943	Ahola
PC.aa.C24.0	0.5	3.73461e-05	0.0209512	0.000424039	94828	Draisma
Bis.FA.ratio	0.2	3.75098e-05	0.021043	0.000423816	165651	Kettunen
TAG56_8_LIPID	0.4	3.96176e-05	0.0222255	0.000421022	93577	Rhee
IP10	0.4	4.11078e-05	0.0230615	0.000419135	215051	Ahola
L.VLDL.P	0.4	4.44958e-05	0.0249621	0.000415091	271235	Kettunen
L.VLDL.P	0.5	4.61354e-05	0.025882	0.000413243	313600	Kettunen
XXL.VLDL.PL	0.3	4.85422e-05	0.0272322	0.000410648	224743	Kettunen
PC32_0_LIPID	0.5	4.86266e-05	0.0272795	0.000410559	107078	Rhee
TAG56_8_LIPID	0.5	5.23192e-05	0.0293511	0.000406825	107624	Rhee
PC32_0_LIPID	0.4	5.23679e-05	0.0293784	0.000406778	92788	Rhee
TAG56_6_LIPID	0.5	5.3476e-05	0.0300001	0.00040571	108262	Rhee
PC38_6_LIPID	0.3	5.35557e-05	0.0300448	0.000405634	76219	Rhee
L.VLDL.P	0.05	5.50718e-05	0.0308953	0.00040421	53638	Kettunen
XL.HDL.L	0.5	5.71153e-05	0.0320417	0.000402353	315910	Kettunen
aconitate_CMH	0.1	5.72221e-05	0.0321016	0.000402257	32264	Rhee
TAG58_11_LIPID	0.4	5.76087e-05	0.0323185	0.000401914	93217	Rhee
PC.aa.C24.0	0.2	5.93269e-05	0.0332824	0.000400416	53810	Draisma
IP10	0.5	5.93742e-05	0.0333089	0.000400376	249469	Ahola
CE20_5_LIPID	0.3	6.06875e-05	0.0340457	0.000399261	75643	Rhee
LPE16_0_LIPID	0.3	6.13369e-05	0.03441	0.000398718	75355	Rhee
TAG56_6_LIPID	0.4	6.17194e-05	0.0346246	0.000398402	94298	Rhee
LPE16_0_LIPID	0.2	6.33093e-05	0.0355165	0.000397106	56223	Rhee
XL.VLDL.L	0.4	6.60077e-05	0.0370303	0.00039498	272250	Kettunen
TAG58_11_LIPID	0.3	6.75347e-05	0.037887	0.000393815	76727	Rhee
PC38_4_LIPID	0.4	6.79893e-05	0.038142	0.000393473	92572	Rhee
XS.VLDL.TG	0.3	7.10066e-05	0.0398347	0.000391263	223462	Kettunen
CE20_5_LIPID	0.4	7.32558e-05	0.0410965	0.000389676	92214	Rhee
TAG58_11_LIPID	0.5	7.34084e-05	0.0411821	0.00038957	107551	Rhee
C14.1.OH	0.5	7.61742e-05	0.0427337	0.000387688	80705	Draisma
LDL.D	0.001	7.63344e-05	0.0428236	0.000387581	1822	Kettunen
FAw6	0.05	7.95034e-05	0.0446014	0.000385512	55882	Kettunen
FAw3	0.5	8.37272e-05	0.046971	0.000382879	313703	Kettunen
S.VLDL.C	0.4	8.52982e-05	0.0478523	0.000381934	272912	Kettunen
LPE16_0_LIPID	0.4	8.61977e-05	0.0483569	0.000381401	91934	Rhee
LPE16_0_LIPID	0.5	8.66093e-05	0.0485878	0.000381158	106551	Rhee
IP10	0.05	8.69287e-05	0.048767	0.000380971	43400	Ahola
XL.VLDL.L	0.5	8.74762e-05	0.0490741	0.000380652	315019	Kettunen
ADP_CMH	0.4	8.82564e-05	0.0495118	0.000380201	91176	Rhee
XL.HDL.L	0.4	8.93732e-05	0.0501384	0.000379562	273732	Kettunen
C7.DC	0.5	8.93845e-05	0.0501447	0.000379555	102046	Draisma
PC38_6_LIPID	0.5	8.95259e-05	0.050224	0.000379475	107345	Rhee
LDL.D	0.05	8.96107e-05	0.0502716	0.000379427	55007	Kettunen
PC38_6_LIPID	0.4	9.0178e-05	0.0505899	0.000379106	92795	Rhee
PC32_0_LIPID	0.3	9.12002e-05	0.0511633	0.000378533	76369	Rhee
XS.VLDL.TG	0.2	9.31918e-05	0.0522806	0.000377436	165843	Kettunen
XL.HDL.L	0.2	9.55088e-05	0.0535804	0.000376188	166900	Kettunen
PC38_6_LIPID	0.2	9.70048e-05	0.0544197	0.000375399	57043	Rhee
S.VLDL.C	0.2	9.85725e-05	0.0552992	0.000374584	166577	Kettunen
SM22_0_LIPID	0.001	9.92406e-05	0.055674	0.000374241	531	Rhee
PC.aa.C32.2	0.5	0.000100041	0.0561229	0.000373834	102417	Draisma
hydroxyproline_HILIC	0.5	0.000100496	0.0563781	0.000373603	105760	Rhee
PC.aa.C32.2	0.4	0.00010134	0.0568516	0.000373179	90330	Draisma
FAw3	0.4	0.000102288	0.0573837	0.000372706	272172	Kettunen
FAw6	0.1	0.00010236	0.0574238	0.00037267	97842	Kettunen
TAG56_9_LIPID	0.3	0.000104081	0.0583895	0.000371823	77105	Rhee
TAG56_9_LIPID	0.2	0.000104406	0.0585716	0.000371665	58007	Rhee
FAw3	0.3	0.000106599	0.0598021	0.00037061	223804	Kettunen
PCB36_4_LIPID	0.4	0.000107454	0.0602819	0.000370204	91858	Rhee
S.VLDL.C	0.3	0.000107889	0.0605259	0.000369999	223859	Kettunen
PC38_6_LIPID	0.05	0.000108009	0.0605931	0.000369943	19911	Rhee
S.VLDL.C	0.5	0.000119613	0.0671026	0.000364766	314930	Kettunen
TAG58_10_LIPID	0.2	0.000121372	0.0680896	0.000364026	59055	Rhee
GROa	0.001	0.00012554	0.0704279	0.000362314	1346	Ahola
ADP_CMH	0.5	0.000126376	0.0708969	0.000361978	105734	Rhee
LPC20_5_LIPID	0.05	0.000140298	0.078707	0.000356682	20437	Rhee
ADP_CMH	0.3	0.000141375	0.0793112	0.000356295	74307	Rhee
XL.VLDL.TG	0.2	0.000142022	0.0796743	0.000356064	166957	Kettunen
TAG52_5_LIPID	0.001	0.000149233	0.0837195	0.000353556	685	Rhee
TAG48_2_LIPID	0.001	0.000152631	0.0856261	0.000352416	633	Rhee
aconitate_CMH	0.5	0.000152804	0.0857233	0.000352359	105895	Rhee
TAG58_10_LIPID	0.1	0.000152938	0.085798	0.000352315	35928	Rhee
XL.HDL.L	0.3	0.000153417	0.0860668	0.000352157	224399	Kettunen
uridine_CMH	0.4	0.000153599	0.0861692	0.000352096	91550	Rhee
TAG52_3_LIPID	0.4	0.000154708	0.0867911	0.000351732	91696	Rhee
allantoin_HILIC	0.05	0.000155004	0.0869574	0.000351636	18574	Rhee
uridine_CMH	0.5	0.000159072	0.0892392	0.000350325	106030	Rhee
IL16	0.3	0.000162804	0.0913329	0.000349152	173655	Ahola
SM.C26.1	0.4	0.000163757	0.0918675	0.000348856	90655	Draisma
PC.aa.C32.2	0.3	0.000163765	0.0918719	0.000348854	75681	Draisma
IDL.P	0.5	0.000165881	0.0930592	0.000348204	314613	Kettunen
PC32_0_LIPID	0.05	0.000168347	0.0944428	0.000347458	20129	Rhee
hydroxyproline_HILIC	0.4	0.000169338	0.0949988	0.000347161	91028	Rhee
aconitate_CMH	0.2	0.000172011	0.096498	0.000346369	55160	Rhee
IP10	0.2	0.000172569	0.0968113	0.000346205	130408	Ahola
MCP3	0.5	0.000174824	0.0980763	0.000345549	181426	Ahola
IDL.C	0.3	0.000180858	0.101462	0.000343834	223750	Kettunen
PCB36_4_LIPID	0.5	0.000184459	0.103482	0.000342837	106244	Rhee
C14.1.OH	0.1	0.000187793	0.105352	0.000341932	27794	Draisma
IDL.C	0.5	0.000190505	0.106873	0.000341208	314492	Kettunen
FAw3	0.1	0.000190636	0.106947	0.000341173	97522	Kettunen
PC.ae.C32.2	0.5	0.000196179	0.110056	0.000339726	102653	Draisma
XL.VLDL.PL	0.05	0.000196312	0.110131	0.000339691	55292	Kettunen
IL16	0.1	0.000197108	0.110577	0.000339487	73908	Ahola
TAG52_3_LIPID	0.3	0.000205724	0.115411	0.000337327	74785	Rhee
xanthine_CMH	0.05	0.000210088	0.11786	0.000336267	18169	Rhee
salicylurate_CMH	0.2	0.000219848	0.123334	0.000333975	54929	Rhee
L.VLDL.P	0.2	0.000222832	0.125009	0.000333295	164489	Kettunen
C7.DC	0.1	0.000225916	0.126739	0.000332602	35211	Draisma
TAG56_9_LIPID	0.5	0.000231694	0.12998	0.000331328	107329	Rhee
pantothenate_CMH	0.4	0.000236184	0.132499	0.00033036	91653	Rhee
xanthine_CMH	0.1	0.000240602	0.134978	0.000329425	32077	Rhee
DB.in.FA	0.05	0.000242667	0.136136	0.000328995	56995	Kettunen
TAG58_11_LIPID	0.2	0.000245039	0.137467	0.000328504	57580	Rhee
C7.DC	0.4	0.000245161	0.137535	0.000328479	90132	Draisma
salicylurate_CMH	0.5	0.000256485	0.143888	0.000326204	105618	Rhee
IDL.P	0.4	0.000259419	0.145534	0.000325631	272547	Kettunen
IDL.P	0.3	0.000259739	0.145714	0.000325568	223808	Kettunen
aconitate_CMH	0.4	0.000261072	0.146461	0.000325311	91228	Rhee
TAG56_9_LIPID	0.4	0.000269298	0.151076	0.000323748	93182	Rhee
C7.DC	0.3	0.000271136	0.152108	0.000323405	75533	Draisma
SM.C26.1	0.3	0.000273522	0.153446	0.000322964	76319	Draisma
CE20_5_LIPID	0.5	0.000275144	0.154356	0.000322667	106582	Rhee
TAG54_4_LIPID	0.2	0.000275507	0.154559	0.0003226	55757	Rhee
SM.OH.C22.1	0.5	0.000287202	0.161121	0.000320507	102421	Draisma
PC40_6_LIPID	0.1	0.000289888	0.162627	0.000320039	34669	Rhee
Bis.DB.ratio	0.2	0.000293551	0.164682	0.000319407	165057	Kettunen
MCP3	0.1	0.000302023	0.169435	0.000317976	55801	Ahola
uridine_CMH	0.3	0.000310406	0.174138	0.000316598	74990	Rhee
XL.VLDL.L	0.3	0.000322641	0.181002	0.000314655	223226	Kettunen
L.VLDL.P	0.3	0.000323492	0.181479	0.000314522	222188	Kettunen
PC38_2_LIPID	0.4	0.000335512	0.188222	0.000312688	91672	Rhee
LPC22_6_LIPID	0.4	0.000355385	0.199371	0.000309797	93565	Rhee
Gln	0.4	0.000356145	0.199797	0.00030969	90978	Draisma
IP10	0.1	0.000359171	0.201495	0.000309265	76370	Ahola
TAG54_7_LIPID	0.2	0.000360727	0.202368	0.000309048	57112	Rhee
TAG52_3_LIPID	0.5	0.0003631	0.203699	0.000308719	106230	Rhee
IDL.C	0.4	0.000376721	0.211341	0.00030687	272243	Kettunen
Met	0.2	0.000389207	0.218345	0.000305234	59020	Draisma
SM.C26.1	0.5	0.000390827	0.219254	0.000305025	102543	Draisma
XL.HDL.FC	0.4	0.000405817	0.227664	0.000303137	274303	Kettunen
XL.VLDL.PL	0.5	0.000414721	0.232658	0.000302049	315642	Kettunen
CH2.in.FA	0.05	0.000419236	0.235191	0.000301506	57546	Kettunen
MCP3	0.4	0.000422712	0.237141	0.000301092	157148	Ahola
SM.OH.C22.1	0.4	0.000426027	0.239001	0.0003007	90512	Draisma
PC32_0_LIPID	0.2	0.000426231	0.239115	0.000300676	57403	Rhee
PC38_2_LIPID	0.5	0.000430566	0.241547	0.000300169	106150	Rhee
LPC22_6_LIPID	0.3	0.000433867	0.2434	0.000299786	77215	Rhee
Gln	0.5	0.000434715	0.243875	0.000299688	102826	Draisma
XL.HDL.PL	0.5	0.000435075	0.244077	0.000299647	315346	Kettunen
SM.OH.C22.1	0.2	0.000452382	0.253786	0.000297692	57845	Draisma
IDL.L	0.4	0.000455364	0.255459	0.000297363	272566	Kettunen
LPC22_6_LIPID	0.2	0.000459722	0.257904	0.000296886	58157	Rhee
salicylurate_CMH	0.3	0.000460798	0.258508	0.000296769	74264	Rhee
Met	0.4	0.000471069	0.264269	0.000295665	91467	Draisma
Gln	0.3	0.000475549	0.266783	0.000295191	76623	Draisma
otPUFA	0.1	0.00047757	0.267917	0.000294978	97981	Kettunen
PCB36_4_LIPID	0.2	0.000481822	0.270302	0.000294535	56239	Rhee
XL.HDL.FC	0.5	0.000493215	0.276693	0.000293365	316450	Kettunen
PC.ae.C38.4	0.2	0.000495893	0.278196	0.000293094	57984	Draisma
PC38_4_LIPID	0.3	0.000496937	0.278782	0.000292989	76091	Rhee
LPC22_6_LIPID	0.5	0.000497291	0.27898	0.000292953	107614	Rhee
Met	0.5	0.000499804	0.28039	0.000292701	103295	Draisma
MCP3	0.3	0.000513168	0.287887	0.00029138	128592	Ahola
PC40_6_LIPID	0.2	0.000516802	0.289926	0.000291027	57698	Rhee
TAG56_8_LIPID	0.1	0.000528958	0.296746	0.000289865	35305	Rhee
IL16	0.2	0.000531593	0.298224	0.000289616	127990	Ahola
L.VLDL.P	0.1	0.000533372	0.299222	0.000289449	95054	Kettunen
Gln	0.2	0.000535401	0.30036	0.000289259	58938	Draisma
C7.DC	0.2	0.000535991	0.300691	0.000289204	57848	Draisma
IL16	0.4	0.000537635	0.301613	0.000289051	213111	Ahola
IDL.L	0.2	0.0005382	0.30193	0.000288998	166438	Kettunen
Val	0.5	0.000547912	0.307379	0.000288104	102455	Draisma
IDL.C	0.2	0.000555635	0.311711	0.000287405	166314	Kettunen
IDL.P	0.2	0.000560095	0.314214	0.000287005	166374	Kettunen
XXL.VLDL.P	0.3	0.000575453	0.322829	0.000285653	222542	Kettunen
aconitate_CMH	0.05	0.00057568	0.322957	0.000285634	18467	Rhee
salicylurate_CMH	0.1	0.000578433	0.324501	0.000285395	32081	Rhee
Val	0.4	0.00058371	0.327462	0.000284942	90268	Draisma
IDL.L	0.5	0.000585375	0.328395	0.000284799	314407	Kettunen
TAG54_6_LIPID	0.5	0.000597047	0.334944	0.000283813	107272	Rhee
XS.VLDL.P	0.1	0.000608707	0.341484	0.000282848	96533	Kettunen
isocitrate_CMH	0.5	0.000640143	0.35912	0.000280334	106342	Rhee
GDP_CMH	0.001	0.000642803	0.360612	0.000280127	641	Rhee
PC38_5_LIPID	0.2	0.000645765	0.362274	0.000279898	56375	Rhee
IDL.L	0.3	0.000650481	0.36492	0.000279535	223717	Kettunen
isocitrate_CMH	0.1	0.000652739	0.366187	0.000279362	32686	Rhee
TAG54_7_LIPID	0.1	0.000659722	0.370104	0.000278831	34257	Rhee
XS.VLDL.PL	0.1	0.000672255	0.377135	0.000277893	96925	Kettunen
SM.OH.C24.1	0.001	0.000681051	0.38207	0.000277244	733	Draisma
salicylurate_CMH	0.4	0.000697576	0.39134	0.000276049	90819	Rhee
TAG56_6_LIPID	0.1	0.000705366	0.39571	0.000275496	36275	Rhee
citrate_CMH	0.4	0.00074201	0.416267	0.000272972	91227	Rhee
IDL.FC	0.5	0.000743711	0.417222	0.000272858	315103	Kettunen
isocitrate_CMH	0.4	0.00074433	0.417569	0.000272817	91908	Rhee
citrate_CMH	0.5	0.000759873	0.426289	0.000271788	105955	Rhee
XXL.VLDL.PL	0.2	0.000772708	0.433489	0.000270954	167115	Kettunen
TAG58_10_PC1_LIPID	0.5	0.000774846	0.434689	0.000270816	106328	Rhee
XL.HDL.PL	0.4	0.000781353	0.438339	0.0002704	273139	Kettunen
XXL.VLDL.P	0.4	0.000787974	0.442053	0.00026998	271249	Kettunen
GROa	0.5	0.000811572	0.455292	0.000268512	247633	Ahola
salicylurate_CMH	0.05	0.000812724	0.455938	0.000268441	18063	Rhee
LPC20_5_LIPID	0.5	0.000812926	0.456052	0.000268429	107320	Rhee
pantothenate_CMH	0.1	0.000823033	0.461721	0.000267814	32503	Rhee
XS.VLDL.L	0.1	0.000833873	0.467803	0.000267163	96589	Kettunen
IL16	0.5	0.00084412	0.473551	0.000266556	247603	Ahola
TAG58_10_PC1_LIPID	0.4	0.000865918	0.48578	0.000265288	91676	Rhee
IDL.TG	0.4	0.000866928	0.486347	0.00026523	273187	Kettunen
CH2.DB.ratio	0.05	0.000867573	0.486709	0.000265193	55335	Kettunen
XL.HDL.FC	0.3	0.000867904	0.486894	0.000265174	225198	Kettunen
isocitrate_CMH	0.2	0.000873555	0.490064	0.000264852	55832	Rhee
IDL.P	0.1	0.000879303	0.493289	0.000264526	97135	Kettunen
SM.C24.0	0.5	0.000884093	0.495976	0.000264256	102662	Draisma
sum_TAG_LIPID	0.2	0.000889442	0.498977	0.000263956	55756	Rhee
PC.ae.C32.2	0.4	0.000890392	0.49951	0.000263903	90561	Draisma
MIP1a	0.05	0.000911827	0.511535	0.000262721	42209	Ahola
ADP_CMH	0.1	0.000934573	0.524295	0.000261498	31994	Rhee
SM24_0_LIPID	0.2	0.000937956	0.526193	0.000261318	55408	Rhee
PC38_4_LIPID	0.2	0.000942877	0.528954	0.000261058	56959	Rhee
XL.VLDL.PL	0.4	0.000950765	0.533379	0.000260645	273146	Kettunen
LPC20_5_LIPID	0.1	0.000952608	0.534413	0.000260548	34549	Rhee
L.VLDL.C	0.05	0.000953595	0.534967	0.000260497	55434	Kettunen
TAG58_9_LIPID	0.5	0.000957226	0.537004	0.000260308	107883	Rhee
pantothenate_CMH	0.3	0.000960099	0.538616	0.00026016	74936	Rhee
IDL.FC	0.4	0.00096271	0.540081	0.000260025	273391	Kettunen
XXL.VLDL.L	0.4	0.000973808	0.546306	0.000259456	272766	Kettunen
XL.VLDL.PL	0.3	0.000975607	0.547315	0.000259364	224211	Kettunen
PC.ae.C38.4	0.3	0.00097693	0.548058	0.000259297	75663	Draisma
TAG58_11_LIPID	0.1	0.000988292	0.554432	0.000258723	34705	Rhee
indole_propionate_CMH	0.4	0.000990013	0.555397	0.000258637	91665	Rhee
LPC20_5_LIPID	0.4	0.00102513	0.575098	0.000256908	93041	Rhee
pantothenate_CMH	0.5	0.00102671	0.575985	0.000256831	106137	Rhee
GROa	0.2	0.00102828	0.576868	0.000256755	128696	Ahola
PC.aa.C36.4	0.2	0.00103362	0.579863	0.000256499	58352	Draisma
uridine_CMH	0.2	0.00103639	0.581413	0.000256366	55739	Rhee
MCP3	0.2	0.00103673	0.581604	0.00025635	95282	Ahola
PC38_2_LIPID	0.1	0.00104727	0.587517	0.000255848	32640	Rhee
TAG58_9_LIPID	0.4	0.00104994	0.589018	0.000255722	93700	Rhee
VLDL.D	0.5	0.00106306	0.596378	0.000255106	315655	Kettunen
PC38_5_LIPID	0.05	0.00106687	0.598512	0.000254929	19191	Rhee
PC38_2_LIPID	0.3	0.00107466	0.602883	0.000254569	74952	Rhee
SM24_0_LIPID	0.3	0.00107478	0.602952	0.000254563	74647	Rhee
XS.VLDL.L	0.05	0.00110569	0.620292	0.000253158	55308	Kettunen
GROa	0.4	0.00112636	0.631885	0.000252241	213227	Ahola
XXL.VLDL.L	0.5	0.00112902	0.633382	0.000252124	315159	Kettunen
pantothenate_CMH	0.05	0.00113915	0.639065	0.000251681	18656	Rhee
Met	0.3	0.00115863	0.649993	0.000250842	76922	Draisma
Gln	0.1	0.00117815	0.660942	0.000250015	36238	Draisma
MIP1a	0.001	0.00119535	0.670591	0.000249298	1368	Ahola
TAG58_10_PC12_LIPID	0.5	0.00121949	0.684135	0.000248308	106231	Rhee
cotinine_HILIC	0.001	0.00124282	0.69722	0.000247371	547	Rhee
XL.HDL.TG	0.001	0.00125294	0.702897	0.00024697	2069	Kettunen
PC.ae.C38.4	0.4	0.00126384	0.709016	0.000246541	90497	Draisma
PC40_6_LIPID	0.05	0.00126999	0.712467	0.000246301	20330	Rhee
citrate_CMH	0.3	0.00127532	0.715456	0.000246094	74362	Rhee
IDL.TG	0.5	0.00127784	0.716867	0.000245997	315284	Kettunen
SM.C24.0	0.4	0.00128041	0.718311	0.000245897	90634	Draisma
LPE16_0_LIPID	0.1	0.00128438	0.720537	0.000245745	33129	Rhee
ADP_CMH	0.05	0.00129775	0.728037	0.000245233	18246	Rhee
PC38_5_LIPID	0.1	0.00131419	0.73726	0.000244611	33290	Rhee
VLDL.D	0.3	0.00131714	0.738918	0.0002445	224421	Kettunen
lysoPC.a.C20.4	0.1	0.0013208	0.740967	0.000244363	35758	Draisma
IDL.PL	0.5	0.00133142	0.746927	0.000243967	315453	Kettunen
TAG58_10_PC12_LIPID	0.4	0.00133823	0.750748	0.000243715	91336	Rhee
RANTES	0.5	0.00133976	0.751608	0.000243658	247410	Ahola
indole_propionate_CMH	0.5	0.00135348	0.759305	0.000243155	106240	Rhee
ADP_CMH	0.2	0.00138249	0.77558	0.000242108	54890	Rhee
alpha_ketoglutarate_CMH	0.4	0.00140226	0.786665	0.000241407	91011	Rhee
LPE18_1_LIPID	0.2	0.00143929	0.80744	0.00024012	56108	Rhee
alpha_ketoglutarate_CMH	0.3	0.00147333	0.826539	0.000238967	74278	Rhee
indole_propionate_CMH	0.3	0.00148148	0.831112	0.000238695	75043	Rhee
TAG56_7_LIPID	0.4	0.00148993	0.835853	0.000238414	94199	Rhee
serine_HILIC	0.5	0.00149203	0.83703	0.000238345	106102	Rhee
lactose_CMH	0.4	0.0015004	0.841725	0.000238069	90675	Rhee
TAG58_9_LIPID	0.3	0.00150067	0.841876	0.00023806	77808	Rhee
Gp	0.5	0.00154206	0.865097	0.000236719	314104	Kettunen
TAG46_2_LIPID	0.001	0.00155427	0.871945	0.00023633	653	Rhee
TAG58_11_PC1_LIPID	0.4	0.00156334	0.877031	0.000236043	91537	Rhee
TAG58_10_PC12_LIPID	0.3	0.00156621	0.878642	0.000235953	74783	Rhee
VLDL.D	0.4	0.00156752	0.879378	0.000235912	273639	Kettunen
Val	0.2	0.00163096	0.91497	0.000233957	57928	Draisma
thyroxine_HILIC	0.5	0.00164641	0.923636	0.000233493	106026	Rhee
M.VLDL.P	0.3	0.00166416	0.933593	0.000232965	222860	Kettunen
TAG56_7_LIPID	0.5	0.00168306	0.944198	0.000232409	108057	Rhee
lactose_CMH	0.3	0.00169603	0.951471	0.000232031	73838	Rhee
GROa	0.3	0.00170256	0.955137	0.000231842	173899	Ahola
SDF1a	0.4	0.00170908	0.958792	0.000231654	219777	Ahola
SM.C24.0	0.3	0.00173004	0.97055	0.000231054	76029	Draisma
AcAce	0.001	0.30268	1	7.218e-06	1747	Kettunen
AcAce	0.05	0.309712	1	6.66897e-06	54726	Kettunen
AcAce	0.1	0.203012	1	1.86652e-05	96156	Kettunen
AcAce	0.2	0.257674	1	1.1441e-05	165722	Kettunen
AcAce	0.3	0.274345	1	9.72362e-06	223496	Kettunen
AcAce	0.4	0.240057	1	1.34797e-05	272448	Kettunen
AcAce	0.5	0.253146	1	1.1942e-05	314783	Kettunen
Ace	0.001	0.204349	1	1.84536e-05	1968	Kettunen
Ace	0.05	0.378374	1	2.59397e-06	57234	Kettunen
Ace	0.1	0.329628	1	5.25641e-06	100205	Kettunen
Ace	0.2	0.329536	1	5.26242e-06	169826	Kettunen
Ace	0.3	0.209866	1	1.76014e-05	226924	Kettunen
Ace	0.4	0.074503	1	5.62962e-05	275369	Kettunen
Ace	0.5	0.0424172	1	8.02844e-05	317421	Kettunen
aconitate_CMH	0.001	0.264736	1	1.06897e-05	585	Rhee
adenosine_HILIC	0.001	0.419338	1	1.12055e-06	545	Rhee
adenosine_HILIC	0.05	0.0413016	1	8.14513e-05	17994	Rhee
adenosine_HILIC	0.1	0.0166244	1	0.00012254	31832	Rhee
adenosine_HILIC	0.2	0.00785233	1	0.000157755	54876	Rhee
adenosine_HILIC	0.3	0.0214596	1	0.000110799	74214	Rhee
adenosine_HILIC	0.4	0.0155023	1	0.000125778	90905	Rhee
adenosine_HILIC	0.5	0.0140568	1	0.00013033	105688	Rhee
adenosylhomocysteine_HILIC	0.001	0.414728	1	1.25436e-06	517	Rhee
adenosylhomocysteine_HILIC	0.05	0.121201	1	3.69446e-05	17526	Rhee
adenosylhomocysteine_HILIC	0.1	0.191712	1	2.05383e-05	30965	Rhee
adenosylhomocysteine_HILIC	0.2	0.221746	1	1.58756e-05	53947	Rhee
adenosylhomocysteine_HILIC	0.3	0.385094	1	2.30715e-06	73273	Rhee
adenosylhomocysteine_HILIC	0.4	0.46108	1	2.5813e-07	90160	Rhee
adenosylhomocysteine_HILIC	0.5	0.483388	1	4.69058e-08	104948	Rhee
adipate_CMH	0.001	0.401371	1	1.68699e-06	641	Rhee
adipate_CMH	0.05	0.0859917	1	5.04345e-05	18239	Rhee
adipate_CMH	0.1	0.0489931	1	7.40197e-05	32056	Rhee
adipate_CMH	0.2	0.121818	1	3.67517e-05	54878	Rhee
adipate_CMH	0.3	0.0650129	1	6.19678e-05	74449	Rhee
adipate_CMH	0.4	0.0442801	1	7.84082e-05	91184	Rhee
adipate_CMH	0.5	0.0351242	1	8.85955e-05	105802	Rhee
ADMA_HILIC	0.001	0.233418	1	1.43137e-05	585	Rhee
ADMA_HILIC	0.05	0.369494	1	3.00135e-06	18157	Rhee
ADMA_HILIC	0.1	0.499497	1	4.29612e-11	31909	Rhee
ADMA_HILIC	0.2	0.232508	1	1.44311e-05	55036	Rhee
ADMA_HILIC	0.3	0.107327	1	4.16265e-05	74409	Rhee
ADMA_HILIC	0.4	0.123667	1	3.61802e-05	91098	Rhee
ADMA_HILIC	0.5	0.1402	1	3.14994e-05	105668	Rhee
ADP_CMH	0.001	0.037689	1	8.5477e-05	584	Rhee
Ala	0.001	0.26433	1	1.0732e-05	2120	Kettunen
Ala	0.05	0.237736	1	1.3767e-05	58064	Kettunen
Ala	0.1	0.358606	1	3.54643e-06	100554	Kettunen
Ala	0.2	0.277077	1	9.46032e-06	170025	Kettunen
Ala	0.3	0.399652	1	1.74759e-06	227210	Kettunen
Ala	0.4	0.470873	1	1.44372e-07	275875	Kettunen
Ala	0.5	0.417561	1	1.17118e-06	317386	Kettunen
alanine_HILIC	0.001	0.477382	1	8.69903e-08	634	Rhee
alanine_HILIC	0.05	0.114226	1	3.92128e-05	18324	Rhee
alanine_HILIC	0.1	0.248161	1	1.25116e-05	32221	Rhee
alanine_HILIC	0.2	0.366948	1	3.12428e-06	54896	Rhee
alanine_HILIC	0.3	0.450522	1	4.17991e-07	74377	Rhee
alanine_HILIC	0.4	0.483176	1	4.81108e-08	90989	Rhee
alanine_HILIC	0.5	0.278126	1	9.36046e-06	105426	Rhee
Alb	0.001	0.0639545	1	6.26572e-05	1715	Kettunen
Alb	0.05	0.0127551	1	0.000134867	54453	Kettunen
Alb	0.1	0.0113675	1	0.000140265	96461	Kettunen
Alb	0.2	0.0247826	1	0.000104245	165895	Kettunen
Alb	0.3	0.0128148	1	0.000134648	223040	Kettunen
Alb	0.4	0.0232232	1	0.000107197	272304	Kettunen
Alb	0.5	0.0206167	1	0.000112632	314588	Kettunen
allantoin_HILIC	0.001	0.171156	1	2.43786e-05	660	Rhee
allantoin_HILIC	0.1	0.18693	1	2.1379e-05	32498	Rhee
allantoin_HILIC	0.2	0.152202	1	2.85163e-05	55374	Rhee
allantoin_HILIC	0.3	0.0764756	1	5.52195e-05	74623	Rhee
allantoin_HILIC	0.4	0.0533816	1	7.0329e-05	91272	Rhee
allantoin_HILIC	0.5	0.0531433	1	7.05208e-05	105570	Rhee
alpha_glycerophosphate_CMH	0.001	0.0791348	1	5.38168e-05	612	Rhee
alpha_glycerophosphate_CMH	0.05	0.00655587	1	0.000166359	18629	Rhee
alpha_glycerophosphate_CMH	0.1	0.0257098	1	0.000102581	32552	Rhee
alpha_glycerophosphate_CMH	0.2	0.0185244	1	0.000117546	55639	Rhee
alpha_glycerophosphate_CMH	0.3	0.01424	1	0.000129727	74780	Rhee
alpha_glycerophosphate_CMH	0.4	0.0118526	1	0.000138304	91585	Rhee
alpha_glycerophosphate_CMH	0.5	0.00676392	1	0.000164866	106128	Rhee
alpha_hydroxybutyrate_CMH	0.001	0.204318	1	1.84584e-05	594	Rhee
alpha_hydroxybutyrate_CMH	0.05	0.443664	1	5.42723e-07	18268	Rhee
alpha_hydroxybutyrate_CMH	0.1	0.0830236	1	5.18593e-05	31993	Rhee
alpha_hydroxybutyrate_CMH	0.2	0.38149	1	2.45869e-06	54989	Rhee
alpha_hydroxybutyrate_CMH	0.3	0.206501	1	1.81172e-05	74330	Rhee
alpha_hydroxybutyrate_CMH	0.4	0.132879	1	3.34828e-05	91130	Rhee
alpha_hydroxybutyrate_CMH	0.5	0.153279	1	2.82633e-05	105778	Rhee
alpha_ketoglutarate_CMH	0.001	0.413723	1	1.28456e-06	606	Rhee
alpha_ketoglutarate_CMH	0.05	0.0278997	1	9.88903e-05	18361	Rhee
alpha_ketoglutarate_CMH	0.1	0.0129566	1	0.000134134	32218	Rhee
alpha_ketoglutarate_CMH	0.2	0.00504983	1	0.000178881	54989	Rhee
alpha_ketoglutarate_CMH	0.5	0.00214145	1	0.000220577	105628	Rhee
aminoadipate_CMH	0.001	0.0654113	1	6.17114e-05	623	Rhee
aminoadipate_CMH	0.05	0.279104	1	9.26804e-06	18520	Rhee
aminoadipate_CMH	0.1	0.301616	1	7.30342e-06	32394	Rhee
aminoadipate_CMH	0.2	0.0143544	1	0.000129354	55572	Rhee
aminoadipate_CMH	0.3	0.0223064	1	0.000109032	74867	Rhee
aminoadipate_CMH	0.4	0.0406349	1	8.21649e-05	91460	Rhee
aminoadipate_CMH	0.5	0.0414739	1	8.12688e-05	106336	Rhee
aminoisobutyric_HILIC	0.001	0.0765823	1	5.51621e-05	694	Rhee
aminoisobutyric_HILIC	0.05	0.0365414	1	8.68433e-05	18994	Rhee
aminoisobutyric_HILIC	0.1	0.110441	1	4.05149e-05	32888	Rhee
aminoisobutyric_HILIC	0.2	0.148212	1	2.94736e-05	55873	Rhee
aminoisobutyric_HILIC	0.3	0.141734	1	3.11003e-05	75069	Rhee
aminoisobutyric_HILIC	0.4	0.193488	1	2.02335e-05	91767	Rhee
aminoisobutyric_HILIC	0.5	0.20507	1	1.83402e-05	106365	Rhee
AMP_CMH	0.001	0.055315	1	6.88072e-05	598	Rhee
AMP_CMH	0.05	0.0170542	1	0.00012136	18206	Rhee
AMP_CMH	0.1	0.0287389	1	9.75568e-05	31913	Rhee
AMP_CMH	0.2	0.0123725	1	0.000136292	54927	Rhee
AMP_CMH	0.3	0.0226155	1	0.000108405	74230	Rhee
AMP_CMH	0.4	0.0125362	1	0.000135677	91230	Rhee
AMP_CMH	0.5	0.0151393	1	0.000126878	106063	Rhee
anthranilic_HILIC	0.001	0.302073	1	7.26665e-06	575	Rhee
anthranilic_HILIC	0.05	0.462553	1	2.389e-07	18076	Rhee
anthranilic_HILIC	0.1	0.25986	1	1.12045e-05	31906	Rhee
anthranilic_HILIC	0.2	0.206317	1	1.81458e-05	54781	Rhee
anthranilic_HILIC	0.3	0.181479	1	2.23748e-05	74123	Rhee
anthranilic_HILIC	0.4	0.175747	1	2.34676e-05	91086	Rhee
anthranilic_HILIC	0.5	0.23094	1	1.46349e-05	105790	Rhee
anthranilic3oh_HILIC	0.001	0.0533561	1	7.03495e-05	622	Rhee
anthranilic3oh_HILIC	0.05	0.314537	1	6.30777e-06	18634	Rhee
anthranilic3oh_HILIC	0.1	0.160279	1	2.66742e-05	32331	Rhee
anthranilic3oh_HILIC	0.2	0.346792	1	4.1967e-06	55464	Rhee
anthranilic3oh_HILIC	0.3	0.263711	1	1.07965e-05	74848	Rhee
anthranilic3oh_HILIC	0.4	0.359025	1	3.5245e-06	91318	Rhee
anthranilic3oh_HILIC	0.5	0.302531	1	7.22995e-06	105880	Rhee
ApoB	0.001	0.250915	1	1.21945e-05	1937	Kettunen
ApoB	0.05	0.0208697	1	0.000112074	55109	Kettunen
ApoB	0.1	0.049438	1	7.36295e-05	97250	Kettunen
ApoB	0.2	0.0134029	1	0.000132551	166300	Kettunen
ApoB	0.3	0.00601832	1	0.000170454	223773	Kettunen
ApoB	0.4	0.00616251	1	0.00016932	272821	Kettunen
ApoB	0.5	0.00565626	1	0.00017343	315145	Kettunen
Arg	0.001	0.487324	1	2.73045e-08	758	Draisma
Arg	0.05	0.194846	1	2.00031e-05	20888	Draisma
Arg	0.1	0.108227	1	4.13014e-05	35509	Draisma
Arg	0.2	0.0749063	1	5.60734e-05	58107	Draisma
Arg	0.3	0.0714563	1	5.80241e-05	75914	Draisma
Arg	0.4	0.114871	1	3.89962e-05	90174	Draisma
Arg	0.5	0.140466	1	3.14298e-05	102077	Draisma
arginine_HILIC	0.001	0.200801	1	1.90197e-05	558	Rhee
arginine_HILIC	0.05	0.0357025	1	8.78716e-05	18010	Rhee
arginine_HILIC	0.1	0.0174425	1	0.00012032	31789	Rhee
arginine_HILIC	0.2	0.0119583	1	0.000137887	54649	Rhee
arginine_HILIC	0.3	0.0250624	1	0.000103736	74131	Rhee
arginine_HILIC	0.4	0.0725175	1	5.7413e-05	91066	Rhee
arginine_HILIC	0.5	0.0660017	1	6.13349e-05	105839	Rhee
argininosuccinate_HILIC	0.001	0.329978	1	5.23339e-06	603	Rhee
argininosuccinate_HILIC	0.05	0.0346011	1	8.92615e-05	18230	Rhee
argininosuccinate_HILIC	0.1	0.144771	1	3.03261e-05	31938	Rhee
argininosuccinate_HILIC	0.2	0.199148	1	1.92883e-05	54791	Rhee
argininosuccinate_HILIC	0.3	0.225227	1	1.53965e-05	73990	Rhee
argininosuccinate_HILIC	0.4	0.271378	1	1.00153e-05	90770	Rhee
argininosuccinate_HILIC	0.5	0.316086	1	6.19447e-06	105784	Rhee
asparagine_HILIC	0.001	0.439253	1	6.3174e-07	577	Rhee
asparagine_HILIC	0.05	0.443222	1	5.51335e-07	18154	Rhee
asparagine_HILIC	0.1	0.276157	1	9.54843e-06	32057	Rhee
asparagine_HILIC	0.2	0.0969292	1	4.56355e-05	55030	Rhee
asparagine_HILIC	0.3	0.12833	1	3.4785e-05	74364	Rhee
asparagine_HILIC	0.4	0.164894	1	2.56757e-05	91183	Rhee
asparagine_HILIC	0.5	0.187337	1	2.13062e-05	105775	Rhee
aspartate_HILIC	0.001	0.222229	1	1.58086e-05	614	Rhee
aspartate_HILIC	0.05	0.259282	1	1.12667e-05	18303	Rhee
aspartate_HILIC	0.1	0.196558	1	1.9716e-05	32013	Rhee
aspartate_HILIC	0.2	0.467278	1	1.82293e-07	54972	Rhee
aspartate_HILIC	0.3	0.496447	1	2.1443e-09	74265	Rhee
aspartate_HILIC	0.4	0.406914	1	1.49926e-06	90996	Rhee
aspartate_HILIC	0.5	0.468019	1	1.74111e-07	105572	Rhee
beta_hydroxybutyrate_CMH	0.001	0.0854069	1	5.07107e-05	673	Rhee
beta_hydroxybutyrate_CMH	0.05	0.451779	1	3.96912e-07	18612	Rhee
beta_hydroxybutyrate_CMH	0.1	0.287668	1	8.4845e-06	32498	Rhee
beta_hydroxybutyrate_CMH	0.2	0.358657	1	3.54379e-06	55443	Rhee
beta_hydroxybutyrate_CMH	0.3	0.384211	1	2.3438e-06	74618	Rhee
beta_hydroxybutyrate_CMH	0.4	0.414033	1	1.27519e-06	91298	Rhee
beta_hydroxybutyrate_CMH	0.5	0.439978	1	6.16628e-07	105867	Rhee
betaine_HILIC	0.001	0.256093	1	1.16142e-05	701	Rhee
betaine_HILIC	0.05	0.189067	1	2.09995e-05	19414	Rhee
betaine_HILIC	0.1	0.264487	1	1.07157e-05	33456	Rhee
betaine_HILIC	0.2	0.38937	1	2.13412e-06	56193	Rhee
betaine_HILIC	0.3	0.477918	1	8.29166e-08	75269	Rhee
betaine_HILIC	0.4	0.326115	1	5.49083e-06	91821	Rhee
betaine_HILIC	0.5	0.292608	1	8.0531e-06	106382	Rhee
Bis.DB.ratio	0.001	0.0574105	1	6.72226e-05	1933	Kettunen
Bis.DB.ratio	0.1	0.00190872	1	0.000226222	96414	Kettunen
Bis.FA.ratio	0.001	0.0625147	1	6.36158e-05	1971	Kettunen
bNGF	0.001	0.360783	1	3.43336e-06	1422	Ahola
bNGF	0.05	0.0159474	1	0.000124466	42855	Ahola
bNGF	0.1	0.00477736	1	0.000181553	75424	Ahola
bNGF	0.2	0.0109524	1	0.000142014	129379	Ahola
bNGF	0.3	0.00726561	1	0.000161452	174696	Ahola
bNGF	0.4	0.0264949	1	0.000101221	213628	Ahola
bNGF	0.5	0.0322658	1	9.23722e-05	247648	Ahola
bOHBut	0.001	0.490789	1	1.44134e-08	1886	Kettunen
bOHBut	0.05	0.147074	1	2.97528e-05	57786	Kettunen
bOHBut	0.1	0.376897	1	2.65945e-06	100413	Kettunen
bOHBut	0.2	0.243413	1	1.30723e-05	170243	Kettunen
bOHBut	0.3	0.400547	1	1.71591e-06	227304	Kettunen
bOHBut	0.4	0.496072	1	2.62138e-09	275741	Kettunen
bOHBut	0.5	0.491928	1	1.10694e-08	317150	Kettunen
C0	0.001	0.245999	1	1.27646e-05	770	Draisma
C0	0.05	0.310799	1	6.58648e-06	21013	Draisma
C0	0.1	0.383314	1	2.38132e-06	35958	Draisma
C0	0.2	0.338687	1	4.67966e-06	58633	Draisma
C0	0.3	0.127343	1	3.5075e-05	76307	Draisma
C0	0.4	0.166439	1	2.53495e-05	90833	Draisma
C0	0.5	0.254995	1	1.17355e-05	102736	Draisma
C10	0.001	0.106855	1	4.17983e-05	550	Draisma
C10	0.05	0.260156	1	1.11728e-05	16612	Draisma
C10	0.1	0.0363769	1	8.7043e-05	28061	Draisma
C10	0.2	0.324029	1	5.63294e-06	46456	Draisma
C10	0.3	0.398483	1	1.78948e-06	61227	Draisma
C10	0.4	0.267266	1	1.04292e-05	73352	Draisma
C10	0.5	0.311072	1	6.56586e-06	83534	Draisma
C10.1	0.001	0.187292	1	2.13142e-05	729	Draisma
C10.1	0.05	0.387675	1	2.20186e-06	21074	Draisma
C10.1	0.1	0.437151	1	6.76573e-07	35710	Draisma
C10.1	0.2	0.142406	1	3.09271e-05	58257	Draisma
C10.1	0.3	0.123947	1	3.60947e-05	76106	Draisma
C10.1	0.4	0.0514515	1	7.19098e-05	90401	Draisma
C10.1	0.5	0.0810821	1	5.28232e-05	102171	Draisma
C10.2	0.001	0.254172	1	1.18271e-05	742	Draisma
C10.2	0.05	0.362644	1	3.33835e-06	20989	Draisma
C10.2	0.1	0.379629	1	2.539e-06	35574	Draisma
C10.2	0.2	0.463854	1	2.22547e-07	57955	Draisma
C10.2	0.3	0.427238	1	9.09433e-07	75658	Draisma
C10.2	0.4	0.414089	1	1.27351e-06	90116	Draisma
C10.2	0.5	0.387018	1	2.22838e-06	101937	Draisma
C12.1	0.001	0.299596	1	7.46753e-06	682	Draisma
C12.1	0.05	0.291996	1	8.10575e-06	20732	Draisma
C12.1	0.1	0.247693	1	1.2566e-05	35239	Draisma
C12.1	0.2	0.284561	1	8.76348e-06	58166	Draisma
C12.1	0.3	0.381957	1	2.43877e-06	76068	Draisma
C12.1	0.4	0.449451	1	4.36383e-07	90675	Draisma
C12.1	0.5	0.347415	1	4.16084e-06	102829	Draisma
C14.1	0.001	0.109418	1	4.08759e-05	694	Draisma
C14.1	0.05	0.382439	1	2.41829e-06	20706	Draisma
C14.1	0.1	0.0306691	1	9.46406e-05	35435	Draisma
C14.1	0.2	0.0122331	1	0.000136822	57993	Draisma
C14.1	0.3	0.0186086	1	0.000117337	76080	Draisma
C14.1	0.4	0.0526974	1	7.08821e-05	90763	Draisma
C14.1	0.5	0.0630933	1	6.32277e-05	102790	Draisma
C14.1.OH	0.001	0.0262795	1	0.00010159	551	Draisma
C14.2	0.001	0.0793753	1	5.36926e-05	711	Draisma
C14.2	0.05	0.162658	1	2.61547e-05	20755	Draisma
C14.2	0.1	0.0601758	1	6.52264e-05	35442	Draisma
C14.2	0.2	0.00824383	1	0.000155442	58035	Draisma
C14.2	0.3	0.0199917	1	0.000114043	75711	Draisma
C14.2	0.4	0.0136716	1	0.000131625	90232	Draisma
C14.2	0.5	0.0162297	1	0.000123652	101977	Draisma
C18.1	0.001	0.295921	1	7.77194e-06	719	Draisma
C18.1	0.05	0.0612328	1	6.44901e-05	20570	Draisma
C18.1	0.1	0.0455496	1	7.71779e-05	35125	Draisma
C18.1	0.2	0.0105366	1	0.000143836	57625	Draisma
C18.1	0.3	0.0281164	1	9.85419e-05	75512	Draisma
C18.1	0.4	0.026351	1	0.000101467	89996	Draisma
C18.1	0.5	0.028774	1	9.75021e-05	102134	Draisma
C18.2	0.001	0.0867503	1	5.00794e-05	726	Draisma
C18.2	0.05	0.0905059	1	4.83726e-05	20953	Draisma
C18.2	0.1	0.0213214	1	0.000111094	35472	Draisma
C18.2	0.2	0.00913758	1	0.000150563	58074	Draisma
C18.2	0.3	0.0230916	1	0.000107456	75851	Draisma
C18.2	0.4	0.0276706	1	9.92618e-05	90509	Draisma
C18.2	0.5	0.0216774	1	0.000110338	102748	Draisma
C2	0.001	0.0401977	1	8.26398e-05	753	Draisma
C2	0.05	0.260351	1	1.11519e-05	21132	Draisma
C2	0.1	0.475	1	1.06302e-07	35850	Draisma
C2	0.2	0.397208	1	1.83573e-06	58475	Draisma
C2	0.3	0.321722	1	5.79266e-06	76112	Draisma
C2	0.4	0.170206	1	2.45714e-05	90842	Draisma
C2	0.5	0.207971	1	1.78904e-05	102704	Draisma
C3	0.001	0.0837286	1	5.15156e-05	403	Draisma
C3	0.05	0.0562896	1	6.80621e-05	13693	Draisma
C3	0.1	0.0276044	1	9.93697e-05	24125	Draisma
C3	0.2	0.0209571	1	0.000111883	41167	Draisma
C3	0.3	0.0345717	1	8.92993e-05	55024	Draisma
C3	0.4	0.110143	1	4.06196e-05	67071	Draisma
C3	0.5	0.027612	1	9.93572e-05	77419	Draisma
C3.OH	0.001	0.210966	1	1.74355e-05	427	Draisma
C3.OH	0.05	0.0726938	1	5.73124e-05	14018	Draisma
C3.OH	0.1	0.0842366	1	5.12701e-05	24417	Draisma
C3.OH	0.2	0.0153892	1	0.000126118	41361	Draisma
C3.OH	0.3	0.0114014	1	0.000140125	55526	Draisma
C3.OH	0.4	0.00739515	1	0.00016061	67364	Draisma
C3.OH	0.5	0.00533168	1	0.000176269	77652	Draisma
C5.1.DC	0.001	0.244423	1	1.29514e-05	475	Draisma
C7.DC	0.001	0.00705323	1	0.000162867	733	Draisma
C7.DC	0.05	0.00638852	1	0.000167596	20657	Draisma
C8	0.001	0.176889	1	2.32461e-05	546	Draisma
C8	0.05	0.236534	1	1.39176e-05	16122	Draisma
C8	0.1	0.146079	1	2.99989e-05	27624	Draisma
C8	0.2	0.457698	1	3.05107e-07	45805	Draisma
C8	0.3	0.413972	1	1.27704e-06	60516	Draisma
C8	0.4	0.441656	1	5.82385e-07	72783	Draisma
C8	0.5	0.419905	1	1.10464e-06	83045	Draisma
C8.1	0.001	0.3484	1	4.10451e-06	788	Draisma
C8.1	0.05	0.190723	1	2.07096e-05	21183	Draisma
C8.1	0.1	0.0789304	1	5.39227e-05	35910	Draisma
C8.1	0.2	0.0667096	1	6.08882e-05	58725	Draisma
C8.1	0.3	0.152234	1	2.85087e-05	76457	Draisma
C8.1	0.4	0.152597	1	2.84231e-05	90814	Draisma
C8.1	0.5	0.214111	1	1.69682e-05	102749	Draisma
C9	0.001	0.423318	1	1.01133e-06	712	Draisma
C9	0.05	0.219584	1	1.61791e-05	19781	Draisma
C9	0.1	0.282361	1	8.96459e-06	33171	Draisma
C9	0.2	0.207227	1	1.80048e-05	54009	Draisma
C9	0.3	0.263424	1	1.08266e-05	70300	Draisma
C9	0.4	0.164803	1	2.56951e-05	83578	Draisma
C9	0.5	0.137475	1	3.22221e-05	94501	Draisma
cAMP_CMH	0.001	0.105181	1	4.24154e-05	581	Rhee
cAMP_CMH	0.05	0.313479	1	6.38591e-06	18108	Rhee
cAMP_CMH	0.1	0.172817	1	2.40454e-05	31835	Rhee
cAMP_CMH	0.2	0.162781	1	2.61282e-05	54812	Rhee
cAMP_CMH	0.3	0.230583	1	1.46817e-05	74093	Rhee
cAMP_CMH	0.4	0.330979	1	5.16786e-06	90894	Rhee
cAMP_CMH	0.5	0.326602	1	5.45794e-06	105693	Rhee
carbamoylalanine_HILIC	0.001	0.153339	1	2.82493e-05	618	Rhee
carbamoylalanine_HILIC	0.05	0.263596	1	1.08086e-05	18187	Rhee
carbamoylalanine_HILIC	0.1	0.315862	1	6.21072e-06	31901	Rhee
carbamoylalanine_HILIC	0.2	0.218062	1	1.63956e-05	54803	Rhee
carbamoylalanine_HILIC	0.3	0.488166	1	2.37976e-08	73902	Rhee
carbamoylalanine_HILIC	0.4	0.488389	1	2.29054e-08	90746	Rhee
carbamoylalanine_HILIC	0.5	0.451267	1	4.0543e-07	105399	Rhee
carnitine_HILIC	0.001	0.436721	1	6.85945e-07	650	Rhee
carnitine_HILIC	0.05	0.288944	1	8.37165e-06	18683	Rhee
carnitine_HILIC	0.1	0.152082	1	2.85445e-05	32608	Rhee
carnitine_HILIC	0.2	0.130508	1	3.41543e-05	55673	Rhee
carnitine_HILIC	0.3	0.087595	1	4.96882e-05	74865	Rhee
carnitine_HILIC	0.4	0.101407	1	4.38496e-05	91562	Rhee
carnitine_HILIC	0.5	0.114173	1	3.92307e-05	106233	Rhee
carnosine_HILIC	0.001	0.17841	1	2.2954e-05	634	Rhee
carnosine_HILIC	0.05	0.113556	1	3.94394e-05	18384	Rhee
carnosine_HILIC	0.1	0.0256626	1	0.000102664	32118	Rhee
carnosine_HILIC	0.2	0.0684857	1	5.97905e-05	55292	Rhee
carnosine_HILIC	0.3	0.0838709	1	5.14467e-05	74521	Rhee
carnosine_HILIC	0.4	0.120628	1	3.71248e-05	91097	Rhee
carnosine_HILIC	0.5	0.265093	1	1.06527e-05	105677	Rhee
CE14_0_LIPID	0.001	0.288583	1	8.4035e-06	567	Rhee
CE14_0_LIPID	0.05	0.352565	1	3.87117e-06	18168	Rhee
CE14_0_LIPID	0.1	0.493425	1	7.34413e-09	31996	Rhee
CE14_0_LIPID	0.2	0.474369	1	1.11748e-07	55194	Rhee
CE14_0_LIPID	0.3	0.370089	1	2.97306e-06	74386	Rhee
CE14_0_LIPID	0.4	0.225265	1	1.53915e-05	91108	Rhee
CE14_0_LIPID	0.5	0.218022	1	1.64013e-05	105822	Rhee
CE16_0_LIPID	0.001	0.0947186	1	4.6553e-05	690	Rhee
CE16_0_LIPID	0.05	0.152102	1	2.85399e-05	18964	Rhee
CE16_0_LIPID	0.1	0.472204	1	1.31455e-07	32872	Rhee
CE16_0_LIPID	0.2	0.313215	1	6.40551e-06	55809	Rhee
CE16_0_LIPID	0.3	0.264978	1	1.06646e-05	75132	Rhee
CE16_0_LIPID	0.4	0.267159	1	1.04402e-05	91727	Rhee
CE16_0_LIPID	0.5	0.24619	1	1.27421e-05	106207	Rhee
CE16_1_LIPID	0.001	0.374749	1	2.7563e-06	810	Rhee
CE16_1_LIPID	0.05	0.16378	1	2.59134e-05	20691	Rhee
CE16_1_LIPID	0.1	0.0463384	1	7.6432e-05	34831	Rhee
CE16_1_LIPID	0.2	0.0322976	1	9.23283e-05	57692	Rhee
CE16_1_LIPID	0.3	0.0149227	1	0.000127548	76787	Rhee
CE16_1_LIPID	0.4	0.00952211	1	0.000148613	93193	Rhee
CE16_1_LIPID	0.5	0.0126478	1	0.000135262	107442	Rhee
CE16_1_PC1_LIPID	0.001	0.0646319	1	6.22145e-05	579	Rhee
CE16_1_PC1_LIPID	0.05	0.473627	1	1.18323e-07	18204	Rhee
CE16_1_PC1_LIPID	0.1	0.306701	1	6.9007e-06	31930	Rhee
CE16_1_PC1_LIPID	0.2	0.363667	1	3.28676e-06	54852	Rhee
CE16_1_PC1_LIPID	0.3	0.318734	1	6.00365e-06	74087	Rhee
CE16_1_PC1_LIPID	0.4	0.478286	1	8.01685e-08	90903	Rhee
CE16_1_PC1_LIPID	0.5	0.415811	1	1.2222e-06	105580	Rhee
CE18_0_LIPID	0.001	0.43129	1	8.09994e-07	632	Rhee
CE18_0_LIPID	0.05	0.397281	1	1.83308e-06	18652	Rhee
CE18_0_LIPID	0.1	0.214709	1	1.68804e-05	32477	Rhee
CE18_0_LIPID	0.2	0.419924	1	1.10409e-06	55318	Rhee
CE18_0_LIPID	0.3	0.38749	1	2.20932e-06	74649	Rhee
CE18_0_LIPID	0.4	0.411146	1	1.36375e-06	91477	Rhee
CE18_0_LIPID	0.5	0.421526	1	1.05978e-06	106034	Rhee
CE18_1_LIPID	0.001	0.0962907	1	4.5898e-05	641	Rhee
CE18_1_LIPID	0.05	0.476601	1	9.31116e-08	18735	Rhee
CE18_1_LIPID	0.1	0.48229	1	5.33137e-08	32628	Rhee
CE18_1_LIPID	0.2	0.38541	1	2.2941e-06	55630	Rhee
CE18_1_LIPID	0.3	0.341907	1	4.48412e-06	74769	Rhee
CE18_1_LIPID	0.4	0.343383	1	4.39615e-06	91484	Rhee
CE18_1_LIPID	0.5	0.492137	1	1.05036e-08	105880	Rhee
CE18_2_LIPID	0.001	0.218974	1	1.62656e-05	630	Rhee
CE18_2_LIPID	0.05	0.228348	1	1.49768e-05	18235	Rhee
CE18_2_LIPID	0.1	0.274345	1	9.72367e-06	31972	Rhee
CE18_2_LIPID	0.2	0.319808	1	5.92727e-06	54940	Rhee
CE18_2_LIPID	0.3	0.381804	1	2.44527e-06	74337	Rhee
CE18_2_LIPID	0.4	0.478204	1	8.07778e-08	91130	Rhee
CE18_2_LIPID	0.5	0.497264	1	1.27144e-09	105799	Rhee
CE18_3_LIPID	0.001	0.413243	1	1.29911e-06	683	Rhee
CE18_3_LIPID	0.05	0.183863	1	2.19343e-05	18657	Rhee
CE18_3_LIPID	0.1	0.0336834	1	9.04564e-05	32748	Rhee
CE18_3_LIPID	0.2	0.0170861	1	0.000121274	55784	Rhee
CE18_3_LIPID	0.3	0.00995134	1	0.00014653	75039	Rhee
CE18_3_LIPID	0.4	0.00622716	1	0.00016882	91534	Rhee
CE18_3_LIPID	0.5	0.00409201	1	0.000189032	106038	Rhee
CE20_3_LIPID	0.001	0.264596	1	1.07043e-05	619	Rhee
CE20_3_LIPID	0.05	0.311105	1	6.5634e-06	18133	Rhee
CE20_3_LIPID	0.1	0.274551	1	9.70365e-06	31880	Rhee
CE20_3_LIPID	0.2	0.0191715	1	0.000115967	54786	Rhee
CE20_3_LIPID	0.3	0.0798619	1	5.34425e-05	74174	Rhee
CE20_3_LIPID	0.4	0.0235192	1	0.000106621	90944	Rhee
CE20_3_LIPID	0.5	0.0138896	1	0.000130888	105663	Rhee
CE20_4_LIPID	0.001	0.0534894	1	7.02426e-05	720	Rhee
CE20_4_LIPID	0.05	0.481208	1	6.00294e-08	19202	Rhee
CE20_4_LIPID	0.1	0.262459	1	1.0928e-05	33051	Rhee
CE20_4_LIPID	0.2	0.311666	1	6.52114e-06	55999	Rhee
CE20_4_LIPID	0.3	0.324792	1	5.58067e-06	75431	Rhee
CE20_4_LIPID	0.4	0.196722	1	1.96887e-05	92251	Rhee
CE20_4_LIPID	0.5	0.265622	1	1.0598e-05	106665	Rhee
CE20_5_LIPID	0.001	0.139133	1	3.17802e-05	729	Rhee
CE20_5_LIPID	0.05	0.019749	1	0.000114604	19224	Rhee
CE20_5_LIPID	0.1	0.00301668	1	0.000203832	33089	Rhee
CE22_6_LIPID	0.001	0.366121	1	3.16478e-06	735	Rhee
CE22_6_LIPID	0.05	0.0970349	1	4.55922e-05	19345	Rhee
CE22_6_LIPID	0.1	0.0698716	1	5.89559e-05	33335	Rhee
CE22_6_LIPID	0.2	0.0608668	1	6.47435e-05	56462	Rhee
CE22_6_LIPID	0.3	0.0369615	1	8.63379e-05	75653	Rhee
CE22_6_LIPID	0.4	0.0131322	1	0.000133504	92274	Rhee
CE22_6_LIPID	0.5	0.0160943	1	0.000124041	106675	Rhee
CH2.DB.ratio	0.001	0.0512894	1	7.20455e-05	1989	Kettunen
CH2.in.FA	0.001	0.0194584	1	0.000115284	2104	Kettunen
choline_HILIC	0.001	0.435607	1	7.10529e-07	599	Rhee
choline_HILIC	0.05	0.0469483	1	7.58648e-05	18262	Rhee
choline_HILIC	0.1	0.0262612	1	0.000101621	32161	Rhee
choline_HILIC	0.2	0.00506259	1	0.00017876	55226	Rhee
choline_HILIC	0.3	0.156547	1	2.751e-05	74266	Rhee
choline_HILIC	0.4	0.0928721	1	4.73388e-05	91201	Rhee
choline_HILIC	0.5	0.0853628	1	5.07317e-05	105872	Rhee
Cit	0.001	0.00712907	1	0.000162357	2008	Kettunen
citrate_CMH	0.001	0.0461783	1	7.65823e-05	599	Rhee
citrate_CMH	0.05	0.0431669	1	7.95188e-05	18448	Rhee
citrate_CMH	0.1	0.0205022	1	0.000112887	32235	Rhee
citrate_CMH	0.2	0.017488	1	0.0001202	55101	Rhee
citrulline_HILIC	0.001	0.454965	1	3.45985e-07	596	Rhee
citrulline_HILIC	0.05	0.0719726	1	5.77255e-05	18084	Rhee
citrulline_HILIC	0.1	0.0851552	1	5.08303e-05	31905	Rhee
citrulline_HILIC	0.2	0.130944	1	3.40297e-05	54903	Rhee
citrulline_HILIC	0.3	0.110449	1	4.05121e-05	74254	Rhee
citrulline_HILIC	0.4	0.142394	1	3.09302e-05	91065	Rhee
citrulline_HILIC	0.5	0.110456	1	4.05097e-05	105739	Rhee
cotinine_HILIC	0.05	0.449925	1	4.28188e-07	18084	Rhee
cotinine_HILIC	0.1	0.0605632	1	6.49549e-05	31752	Rhee
cotinine_HILIC	0.2	0.0539899	1	6.98438e-05	54894	Rhee
cotinine_HILIC	0.3	0.0313252	1	9.36937e-05	74405	Rhee
cotinine_HILIC	0.4	0.0437382	1	7.8945e-05	91371	Rhee
cotinine_HILIC	0.5	0.0276535	1	9.92896e-05	105902	Rhee
Crea	0.001	0.292955	1	8.02334e-06	2120	Kettunen
Crea	0.05	0.288803	1	8.3841e-06	58638	Kettunen
Crea	0.1	0.328645	1	5.32133e-06	101385	Kettunen
Crea	0.2	0.423067	1	1.01805e-06	171034	Kettunen
Crea	0.3	0.492904	1	8.55431e-09	228578	Kettunen
Crea	0.4	0.471865	1	1.34688e-07	276907	Kettunen
Crea	0.5	0.485377	1	3.63404e-08	318341	Kettunen
creatine_HILIC	0.001	0.0746227	1	5.62299e-05	704	Rhee
creatine_HILIC	0.05	0.206162	1	1.81699e-05	18706	Rhee
creatine_HILIC	0.1	0.166937	1	2.52454e-05	32405	Rhee
creatine_HILIC	0.2	0.296457	1	7.72708e-06	55251	Rhee
creatine_HILIC	0.3	0.303018	1	7.19096e-06	74611	Rhee
creatine_HILIC	0.4	0.312757	1	6.43955e-06	91593	Rhee
creatine_HILIC	0.5	0.314151	1	6.33618e-06	106048	Rhee
creatinine_HILIC	0.001	0.197309	1	1.95911e-05	612	Rhee
creatinine_HILIC	0.05	0.0514345	1	7.19239e-05	18456	Rhee
creatinine_HILIC	0.1	0.0859328	1	5.04622e-05	32298	Rhee
creatinine_HILIC	0.2	0.0978799	1	4.52484e-05	55341	Rhee
creatinine_HILIC	0.3	0.0549315	1	6.91044e-05	74715	Rhee
creatinine_HILIC	0.4	0.0113934	1	0.000140158	91617	Rhee
creatinine_HILIC	0.5	0.0096655	1	0.000147907	106291	Rhee
CTACK	0.001	0.159887	1	2.6761e-05	1443	Ahola
CTACK	0.05	0.0153278	1	0.000126304	42872	Ahola
CTACK	0.1	0.0520154	1	7.14413e-05	75585	Ahola
CTACK	0.2	0.0991651	1	4.4732e-05	129667	Ahola
CTACK	0.3	0.0431051	1	7.95814e-05	175537	Ahola
CTACK	0.4	0.0714619	1	5.80208e-05	215062	Ahola
CTACK	0.5	0.0749565	1	5.60458e-05	249121	Ahola
cystathionine_CMH	0.001	0.474934	1	1.06866e-07	566	Rhee
cystathionine_CMH	0.05	0.268619	1	1.02918e-05	18519	Rhee
cystathionine_CMH	0.1	0.240095	1	1.3475e-05	32449	Rhee
cystathionine_CMH	0.2	0.367793	1	3.08318e-06	55410	Rhee
cystathionine_CMH	0.3	0.241408	1	1.33146e-05	74749	Rhee
cystathionine_CMH	0.4	0.375793	1	2.70901e-06	91623	Rhee
cystathionine_CMH	0.5	0.311968	1	6.49852e-06	106139	Rhee
DAG34_1_LIPID	0.001	0.0740059	1	5.65726e-05	655	Rhee
DAG34_1_LIPID	0.05	0.0930771	1	4.72506e-05	18314	Rhee
DAG34_1_LIPID	0.1	0.185971	1	2.15512e-05	32199	Rhee
DAG34_1_LIPID	0.2	0.241949	1	1.32489e-05	55162	Rhee
DAG34_1_LIPID	0.3	0.219298	1	1.62196e-05	74420	Rhee
DAG34_1_LIPID	0.4	0.29749	1	7.641e-06	91334	Rhee
DAG34_1_LIPID	0.5	0.273752	1	9.78144e-06	106019	Rhee
DAG34_2_LIPID	0.001	0.356869	1	3.63815e-06	688	Rhee
DAG34_2_LIPID	0.05	0.265909	1	1.05684e-05	18559	Rhee
DAG34_2_LIPID	0.1	0.0944929	1	4.66481e-05	32495	Rhee
DAG34_2_LIPID	0.2	0.265181	1	1.06436e-05	55546	Rhee
DAG34_2_LIPID	0.3	0.435839	1	7.05375e-07	74812	Rhee
DAG34_2_LIPID	0.4	0.495342	1	3.68537e-09	91396	Rhee
DAG34_2_LIPID	0.5	0.47593	1	9.85307e-08	106138	Rhee
DAG36_1_LIPID	0.001	0.0297255	1	9.60411e-05	601	Rhee
DAG36_1_LIPID	0.05	0.192635	1	2.03793e-05	18479	Rhee
DAG36_1_LIPID	0.1	0.128918	1	3.46134e-05	32197	Rhee
DAG36_1_LIPID	0.2	0.456027	1	3.2979e-07	55565	Rhee
DAG36_1_LIPID	0.3	0.416966	1	1.18841e-06	74730	Rhee
DAG36_1_LIPID	0.4	0.321086	1	5.83718e-06	91383	Rhee
DAG36_1_LIPID	0.5	0.26736	1	1.04197e-05	105854	Rhee
DAG36_2_LIPID	0.001	0.323711	1	5.65481e-06	708	Rhee
DAG36_2_LIPID	0.05	0.17854	1	2.29292e-05	18570	Rhee
DAG36_2_LIPID	0.1	0.440983	1	5.96011e-07	32481	Rhee
DAG36_2_LIPID	0.2	0.241163	1	1.33445e-05	55571	Rhee
DAG36_2_LIPID	0.3	0.187111	1	2.13466e-05	74885	Rhee
DAG36_2_LIPID	0.4	0.293444	1	7.98153e-06	91632	Rhee
DAG36_2_LIPID	0.5	0.336403	1	4.82135e-06	106280	Rhee
DB.in.FA	0.001	0.436596	1	6.88677e-07	2090	Kettunen
deoxycholates_CMH	0.001	0.43743	1	6.70544e-07	578	Rhee
deoxycholates_CMH	0.05	0.378809	1	2.57481e-06	18050	Rhee
deoxycholates_CMH	0.1	0.173907	1	2.38289e-05	31661	Rhee
deoxycholates_CMH	0.2	0.11347	1	3.94686e-05	54847	Rhee
deoxycholates_CMH	0.3	0.0280567	1	9.86377e-05	74448	Rhee
deoxycholates_CMH	0.4	0.0477252	1	7.51537e-05	91125	Rhee
deoxycholates_CMH	0.5	0.0511995	1	7.21209e-05	105848	Rhee
dimethylglycine_HILIC	0.001	0.254534	1	1.17867e-05	626	Rhee
dimethylglycine_HILIC	0.05	0.362931	1	3.32384e-06	18543	Rhee
dimethylglycine_HILIC	0.1	0.349048	1	4.0677e-06	32353	Rhee
dimethylglycine_HILIC	0.2	0.342561	1	4.44503e-06	55399	Rhee
dimethylglycine_HILIC	0.3	0.412533	1	1.32081e-06	74645	Rhee
dimethylglycine_HILIC	0.4	0.234289	1	1.42022e-05	91656	Rhee
dimethylglycine_HILIC	0.5	0.273007	1	9.85439e-06	106142	Rhee
Eotaxin	0.001	0.290473	1	8.23775e-06	1533	Ahola
Eotaxin	0.05	0.269602	1	1.01926e-05	44626	Ahola
Eotaxin	0.1	0.169896	1	2.46345e-05	78347	Ahola
Eotaxin	0.2	0.438988	1	6.37305e-07	134461	Ahola
Eotaxin	0.3	0.425913	1	9.43253e-07	181111	Ahola
Eotaxin	0.4	0.469343	1	1.59963e-07	221626	Ahola
Eotaxin	0.5	0.482765	1	5.04876e-08	256884	Ahola
F1P_F6P_G1P_G6P_CMH	0.001	0.0572873	1	6.7314e-05	577	Rhee
F1P_F6P_G1P_G6P_CMH	0.05	0.117436	1	3.81488e-05	18290	Rhee
F1P_F6P_G1P_G6P_CMH	0.1	0.283655	1	8.84598e-06	32182	Rhee
F1P_F6P_G1P_G6P_CMH	0.2	0.412828	1	1.31178e-06	55224	Rhee
F1P_F6P_G1P_G6P_CMH	0.3	0.489376	1	1.91762e-08	74593	Rhee
F1P_F6P_G1P_G6P_CMH	0.4	0.309166	1	6.71057e-06	91262	Rhee
F1P_F6P_G1P_G6P_CMH	0.5	0.409193	1	1.42544e-06	105918	Rhee
FALen	0.001	0.366854	1	3.12887e-06	1731	Kettunen
FALen	0.05	0.400579	1	1.71476e-06	54634	Kettunen
FALen	0.1	0.394579	1	1.93315e-06	96000	Kettunen
FALen	0.2	0.148204	1	2.94755e-05	165166	Kettunen
FALen	0.3	0.154672	1	2.79397e-05	222648	Kettunen
FALen	0.4	0.132458	1	3.3601e-05	271611	Kettunen
FALen	0.5	0.095199	1	4.63515e-05	313770	Kettunen
FAw3	0.001	0.28533	1	8.69387e-06	1838	Kettunen
FAw6	0.001	0.0903949	1	4.84219e-05	1983	Kettunen
FAw79S	0.001	0.314277	1	6.32689e-06	1827	Kettunen
FAw79S	0.05	0.240043	1	1.34815e-05	54795	Kettunen
FAw79S	0.1	0.438651	1	6.4441e-07	96601	Kettunen
FAw79S	0.2	0.45867	1	2.91198e-07	165832	Kettunen
FAw79S	0.3	0.394337	1	1.94226e-06	223444	Kettunen
FAw79S	0.4	0.325217	1	5.5517e-06	272090	Kettunen
FAw79S	0.5	0.307074	1	6.8717e-06	313986	Kettunen
FGFBasic	0.001	0.489168	1	1.99357e-08	1464	Ahola
FGFBasic	0.05	0.155716	1	2.76996e-05	44493	Ahola
FGFBasic	0.1	0.263414	1	1.08277e-05	78173	Ahola
FGFBasic	0.2	0.415446	1	1.23297e-06	133919	Ahola
FGFBasic	0.3	0.285017	1	8.72213e-06	181135	Ahola
FGFBasic	0.4	0.388341	1	2.17508e-06	221554	Ahola
FGFBasic	0.5	0.384203	1	2.34412e-06	256388	Ahola
Free.C	0.001	0.0386196	1	8.44014e-05	2104	Kettunen
Free.C	0.05	0.132262	1	3.3656e-05	55832	Kettunen
Free.C	0.1	0.13164	1	3.38319e-05	98006	Kettunen
Free.C	0.2	0.367411	1	3.10172e-06	167433	Kettunen
Free.C	0.3	0.3798	1	2.53153e-06	224313	Kettunen
Free.C	0.4	0.275412	1	9.62015e-06	273147	Kettunen
Free.C	0.5	0.310947	1	6.57529e-06	314661	Kettunen
fruc_gluc_galac_CMH	0.001	0.0919788	1	4.77254e-05	599	Rhee
fruc_gluc_galac_CMH	0.05	0.232936	1	1.43758e-05	18505	Rhee
fruc_gluc_galac_CMH	0.1	0.404804	1	1.56932e-06	32305	Rhee
fruc_gluc_galac_CMH	0.2	0.190572	1	2.07359e-05	55408	Rhee
fruc_gluc_galac_CMH	0.3	0.260054	1	1.11838e-05	74723	Rhee
fruc_gluc_galac_CMH	0.4	0.34426	1	4.34431e-06	91429	Rhee
fruc_gluc_galac_CMH	0.5	0.324393	1	5.60801e-06	105813	Rhee
fumarate_maleate_valerat_CMH	0.001	0.0342362	1	8.97326e-05	653	Rhee
GABA_HILIC	0.001	0.319897	1	5.92099e-06	580	Rhee
GABA_HILIC	0.05	0.346134	1	4.23479e-06	17983	Rhee
GABA_HILIC	0.1	0.389496	1	2.12914e-06	31695	Rhee
GABA_HILIC	0.2	0.364521	1	3.244e-06	54694	Rhee
GABA_HILIC	0.3	0.239975	1	1.34898e-05	74088	Rhee
GABA_HILIC	0.4	0.188906	1	2.1028e-05	90780	Rhee
GABA_HILIC	0.5	0.254407	1	1.18008e-05	105498	Rhee
GCSF	0.001	0.448024	1	4.61503e-07	1447	Ahola
GCSF	0.05	0.123883	1	3.61143e-05	44032	Ahola
GCSF	0.1	0.11154	1	4.01313e-05	77718	Ahola
GCSF	0.2	0.0983399	1	4.50626e-05	134367	Ahola
GCSF	0.3	0.154717	1	2.79294e-05	181217	Ahola
GCSF	0.4	0.152485	1	2.84495e-05	221772	Ahola
GCSF	0.5	0.155506	1	2.77477e-05	256725	Ahola
GDP_CMH	0.05	0.0301528	1	9.54012e-05	18242	Rhee
GDP_CMH	0.1	0.0179524	1	0.000118991	31841	Rhee
GDP_CMH	0.2	0.00853221	1	0.000153811	55041	Rhee
GDP_CMH	0.3	0.0041384	1	0.000188486	74230	Rhee
GDP_CMH	0.4	0.00184421	1	0.000227911	90878	Rhee
GDP_CMH	0.5	0.00249792	1	0.000213039	105506	Rhee
gentisate_CMH	0.001	0.338573	1	4.68672e-06	657	Rhee
gentisate_CMH	0.05	0.375051	1	2.74256e-06	18621	Rhee
gentisate_CMH	0.1	0.465513	1	2.02531e-07	32454	Rhee
gentisate_CMH	0.2	0.178781	1	2.28833e-05	55234	Rhee
gentisate_CMH	0.3	0.211125	1	1.74117e-05	74256	Rhee
gentisate_CMH	0.4	0.194009	1	2.01448e-05	90895	Rhee
gentisate_CMH	0.5	0.198318	1	1.94245e-05	105621	Rhee
Glc	0.001	0.0677056	1	6.02687e-05	1971	Kettunen
Glc	0.05	0.163982	1	2.58701e-05	57237	Kettunen
Glc	0.1	0.0529964	1	7.06394e-05	99681	Kettunen
Glc	0.2	0.123261	1	3.6305e-05	168846	Kettunen
Glc	0.3	0.0231278	1	0.000107385	225943	Kettunen
Glc	0.4	0.0592915	1	6.58536e-05	275181	Kettunen
Glc	0.5	0.115695	1	3.87214e-05	316613	Kettunen
Gln	0.001	0.206336	1	1.81428e-05	756	Draisma
Gln	0.05	0.0445174	1	7.81753e-05	21373	Draisma
Gln	0.001	0.352949	1	3.85004e-06	2221	Kettunen
Gln	0.05	0.48227	1	5.34304e-08	57968	Kettunen
Gln	0.1	0.380334	1	2.50838e-06	100644	Kettunen
Gln	0.2	0.128169	1	3.48321e-05	170309	Kettunen
Gln	0.3	0.175832	1	2.34512e-05	227885	Kettunen
Gln	0.4	0.141916	1	3.10534e-05	276362	Kettunen
Gln	0.5	0.133676	1	3.32601e-05	317731	Kettunen
glucuronate_CMH	0.001	0.474566	1	1.10031e-07	643	Rhee
glucuronate_CMH	0.05	0.00534915	1	0.000176111	18410	Rhee
glucuronate_CMH	0.1	0.0149572	1	0.000127441	32263	Rhee
glucuronate_CMH	0.2	0.243199	1	1.3098e-05	55392	Rhee
glucuronate_CMH	0.3	0.269735	1	1.01793e-05	74890	Rhee
glucuronate_CMH	0.4	0.420731	1	1.08166e-06	91445	Rhee
glucuronate_CMH	0.5	0.359677	1	3.49058e-06	105989	Rhee
glutamate_HILIC	0.001	0.00212012	1	0.000221067	564	Rhee
glutamate_HILIC	0.05	0.373189	1	2.82787e-06	18143	Rhee
glutamate_HILIC	0.1	0.408634	1	1.44336e-06	31834	Rhee
glutamate_HILIC	0.2	0.0313745	1	9.36233e-05	54918	Rhee
glutamate_HILIC	0.3	0.019893	1	0.00011427	74346	Rhee
glutamate_HILIC	0.4	0.0140639	1	0.000130306	91002	Rhee
glutamate_HILIC	0.5	0.014741	1	0.000128118	105901	Rhee
glutamine_HILIC	0.001	0.409985	1	1.40027e-06	565	Rhee
glutamine_HILIC	0.05	0.492815	1	8.76927e-09	18167	Rhee
glutamine_HILIC	0.1	0.325817	1	5.51096e-06	31788	Rhee
glutamine_HILIC	0.2	0.363585	1	3.29084e-06	54532	Rhee
glutamine_HILIC	0.3	0.254106	1	1.18345e-05	73985	Rhee
glutamine_HILIC	0.4	0.354725	1	3.7532e-06	90786	Rhee
glutamine_HILIC	0.5	0.467476	1	1.80087e-07	105617	Rhee
Gly	0.001	0.0279689	1	9.87788e-05	787	Draisma
Gly	0.05	0.0133389	1	0.000132775	21144	Draisma
Gly	0.1	0.00256456	1	0.000211753	36248	Draisma
Gly	0.2	0.00207123	1	0.000222211	58792	Draisma
Gly	0.3	0.00403825	1	0.000189672	76400	Draisma
Gly	0.4	0.00841643	1	0.000154459	90805	Draisma
Gly	0.5	0.00726083	1	0.000161483	102952	Draisma
Glycero_p_choline_HILIC	0.001	0.0525005	1	7.10427e-05	569	Rhee
Glycero_p_choline_HILIC	0.05	0.0204534	1	0.000112997	18321	Rhee
Glycero_p_choline_HILIC	0.1	0.176545	1	2.33126e-05	31991	Rhee
Glycero_p_choline_HILIC	0.2	0.25003	1	1.22957e-05	54878	Rhee
Glycero_p_choline_HILIC	0.3	0.299495	1	7.4758e-06	74187	Rhee
Glycero_p_choline_HILIC	0.4	0.340142	1	4.59073e-06	91175	Rhee
Glycero_p_choline_HILIC	0.5	0.485607	1	3.5206e-08	105788	Rhee
glycerol_HILIC	0.001	0.37442	1	2.77133e-06	673	Rhee
glycerol_HILIC	0.05	0.242312	1	1.32049e-05	19267	Rhee
glycerol_HILIC	0.1	0.0583037	1	6.65664e-05	33406	Rhee
glycerol_HILIC	0.2	0.249304	1	1.23792e-05	56250	Rhee
glycerol_HILIC	0.3	0.474226	1	1.12996e-07	75533	Rhee
glycerol_HILIC	0.4	0.461573	1	2.51615e-07	91903	Rhee
glycerol_HILIC	0.5	0.47832	1	7.99231e-08	106381	Rhee
glycine_HILIC	0.001	0.00983153	1	0.000147102	595	Rhee
glycine_HILIC	0.05	0.198883	1	1.93318e-05	18093	Rhee
glycine_HILIC	0.1	0.173726	1	2.38648e-05	32026	Rhee
glycine_HILIC	0.2	0.0675159	1	6.03859e-05	54976	Rhee
glycine_HILIC	0.3	0.0915346	1	4.79193e-05	74241	Rhee
glycine_HILIC	0.4	0.114327	1	3.91789e-05	90923	Rhee
glycine_HILIC	0.5	0.0966217	1	4.57616e-05	105661	Rhee
glyco_deoxycholates_CMH	0.001	0.148131	1	2.94933e-05	568	Rhee
glyco_deoxycholates_CMH	0.05	0.0080567	1	0.000156533	18393	Rhee
glyco_deoxycholates_CMH	0.1	0.0169712	1	0.000121586	32225	Rhee
glyco_deoxycholates_CMH	0.2	0.0219287	1	0.000109812	55135	Rhee
glyco_deoxycholates_CMH	0.3	0.0347795	1	8.90333e-05	74542	Rhee
glyco_deoxycholates_CMH	0.4	0.0526042	1	7.0958e-05	91242	Rhee
glyco_deoxycholates_CMH	0.5	0.0806727	1	5.30298e-05	105832	Rhee
glycocholate_CMH	0.001	0.153483	1	2.82158e-05	582	Rhee
glycocholate_CMH	0.05	0.0599676	1	6.53732e-05	18333	Rhee
glycocholate_CMH	0.1	0.0825453	1	5.20943e-05	32190	Rhee
glycocholate_CMH	0.2	0.040065	1	8.2785e-05	54960	Rhee
glycocholate_CMH	0.3	0.0846848	1	5.10548e-05	74441	Rhee
glycocholate_CMH	0.4	0.0702091	1	5.87555e-05	91332	Rhee
glycocholate_CMH	0.5	0.142403	1	3.09281e-05	106192	Rhee
GMP_CMH	0.001	0.401694	1	1.67573e-06	630	Rhee
GMP_CMH	0.05	0.0629614	1	6.33158e-05	18398	Rhee
GMP_CMH	0.1	0.0189084	1	0.000116602	32081	Rhee
GMP_CMH	0.2	0.011721	1	0.000138828	55007	Rhee
GMP_CMH	0.3	0.0121011	1	0.000137331	74359	Rhee
GMP_CMH	0.4	0.0118044	1	0.000138495	91193	Rhee
GMP_CMH	0.5	0.0172447	1	0.000120847	105942	Rhee
Gp	0.001	0.0300112	1	9.56121e-05	1954	Kettunen
Gp	0.05	0.00978934	1	0.000147305	54539	Kettunen
Gp	0.1	0.0379893	1	8.51268e-05	95993	Kettunen
Gp	0.2	0.0103319	1	0.00014476	165493	Kettunen
Gp	0.3	0.00259828	1	0.000211114	222864	Kettunen
Gp	0.4	0.0026168	1	0.000210767	271735	Kettunen
GROa	0.05	0.0740046	1	5.65733e-05	41943	Ahola
GROa	0.1	0.0175638	1	0.00012	74590	Ahola
H1	0.001	0.449887	1	4.28854e-07	732	Draisma
H1	0.05	0.486232	1	3.22137e-08	20825	Draisma
H1	0.1	0.214864	1	1.68578e-05	35424	Draisma
H1	0.2	0.203621	1	1.85685e-05	58309	Draisma
H1	0.3	0.1577	1	2.7249e-05	76080	Draisma
H1	0.4	0.222583	1	1.57594e-05	90691	Draisma
H1	0.5	0.343927	1	4.36395e-06	102756	Draisma
HDL.C	0.001	0.0614701	1	6.43267e-05	2056	Kettunen
HDL.C	0.05	0.0540905	1	6.97641e-05	55953	Kettunen
HDL.C	0.1	0.0116563	1	0.000139087	98095	Kettunen
HDL.C	0.2	0.0557666	1	6.84602e-05	167397	Kettunen
HDL.C	0.3	0.153096	1	2.83062e-05	224947	Kettunen
HDL.C	0.4	0.207599	1	1.79475e-05	273816	Kettunen
HDL.C	0.5	0.126634	1	3.52852e-05	316052	Kettunen
HDL.D	0.001	0.214111	1	1.69681e-05	2058	Kettunen
HDL.D	0.05	0.487667	1	2.58474e-08	55712	Kettunen
HDL.D	0.1	0.253208	1	1.1935e-05	97711	Kettunen
HDL.D	0.2	0.320526	1	5.87655e-06	166965	Kettunen
HDL.D	0.3	0.135038	1	3.28838e-05	224771	Kettunen
HDL.D	0.4	0.0753553	1	5.5827e-05	273757	Kettunen
HDL.D	0.5	0.0779194	1	5.44511e-05	315999	Kettunen
HGF	0.001	0.0759272	1	5.55156e-05	1456	Ahola
HGF	0.05	0.0035247	1	0.000196265	43962	Ahola
HGF	0.1	0.0440179	1	7.8667e-05	77626	Ahola
HGF	0.2	0.243571	1	1.30534e-05	133581	Ahola
HGF	0.3	0.30899	1	6.72408e-06	180748	Ahola
HGF	0.4	0.349818	1	4.02421e-06	221253	Ahola
HGF	0.5	0.218801	1	1.62902e-05	256541	Ahola
HIAA_HILIC	0.001	0.0733098	1	5.69632e-05	553	Rhee
HIAA_HILIC	0.05	0.237784	1	1.3761e-05	18083	Rhee
HIAA_HILIC	0.1	0.412782	1	1.31319e-06	31833	Rhee
HIAA_HILIC	0.2	0.491396	1	1.25757e-08	54798	Rhee
HIAA_HILIC	0.3	0.357238	1	3.61857e-06	74010	Rhee
HIAA_HILIC	0.4	0.461618	1	2.51021e-07	91074	Rhee
HIAA_HILIC	0.5	0.479248	1	7.32213e-08	105613	Rhee
hippurate_CMH	0.001	0.265829	1	1.05766e-05	573	Rhee
hippurate_CMH	0.05	0.044963	1	7.77417e-05	18191	Rhee
hippurate_CMH	0.1	0.0457793	1	7.69593e-05	31933	Rhee
hippurate_CMH	0.2	0.0608305	1	6.47687e-05	55213	Rhee
hippurate_CMH	0.3	0.0587937	1	6.62112e-05	74395	Rhee
hippurate_CMH	0.4	0.070329	1	5.86845e-05	91041	Rhee
hippurate_CMH	0.5	0.0831417	1	5.18015e-05	105792	Rhee
His	0.001	0.455506	1	3.37689e-07	737	Draisma
His	0.05	0.0281202	1	9.85358e-05	20994	Draisma
His	0.1	0.0517177	1	7.16879e-05	35505	Draisma
His	0.2	0.0813184	1	5.27044e-05	58408	Draisma
His	0.3	0.0872063	1	4.98677e-05	76238	Draisma
His	0.4	0.0382325	1	8.48454e-05	90755	Draisma
His	0.5	0.0423292	1	8.03753e-05	102793	Draisma
His	0.001	0.46176	1	2.49162e-07	1789	Kettunen
His	0.05	0.0619042	1	6.40297e-05	54952	Kettunen
His	0.1	0.0189164	1	0.000116582	97215	Kettunen
His	0.2	0.0406862	1	8.21095e-05	166925	Kettunen
His	0.3	0.0257996	1	0.000102423	224587	Kettunen
His	0.4	0.0280177	1	9.87002e-05	273385	Kettunen
His	0.5	0.0655371	1	6.16309e-05	315522	Kettunen
histidine_HILIC	0.001	0.0906499	1	4.83088e-05	615	Rhee
histidine_HILIC	0.05	0.468664	1	1.67141e-07	18396	Rhee
histidine_HILIC	0.1	0.398856	1	1.77605e-06	32073	Rhee
histidine_HILIC	0.2	0.171173	1	2.43751e-05	54966	Rhee
histidine_HILIC	0.3	0.141118	1	3.12599e-05	74321	Rhee
histidine_HILIC	0.4	0.0704423	1	5.86176e-05	90958	Rhee
histidine_HILIC	0.5	0.0823459	1	5.21928e-05	105877	Rhee
hydroxyglutarate_CMH	0.001	0.244152	1	1.29838e-05	635	Rhee
hydroxyglutarate_CMH	0.05	0.290718	1	8.21643e-06	18556	Rhee
hydroxyglutarate_CMH	0.1	0.431574	1	8.03237e-07	32135	Rhee
hydroxyglutarate_CMH	0.2	0.260206	1	1.11675e-05	55171	Rhee
hydroxyglutarate_CMH	0.3	0.385977	1	2.27082e-06	74579	Rhee
hydroxyglutarate_CMH	0.4	0.394266	1	1.9449e-06	91329	Rhee
hydroxyglutarate_CMH	0.5	0.383742	1	2.36338e-06	106010	Rhee
hydroxyphenylacetate_CMH	0.001	0.19433	1	2.00904e-05	626	Rhee
hydroxyphenylacetate_CMH	0.05	0.0509564	1	7.23257e-05	18024	Rhee
hydroxyphenylacetate_CMH	0.1	0.174953	1	2.36228e-05	32009	Rhee
hydroxyphenylacetate_CMH	0.2	0.0363124	1	8.71215e-05	54975	Rhee
hydroxyphenylacetate_CMH	0.3	0.0610897	1	6.4589e-05	74417	Rhee
hydroxyphenylacetate_CMH	0.4	0.03154	1	9.33881e-05	91292	Rhee
hydroxyphenylacetate_CMH	0.5	0.0607619	1	6.48164e-05	105784	Rhee
hydroxyproline_HILIC	0.001	0.487522	1	2.64554e-08	653	Rhee
hydroxyproline_HILIC	0.05	0.151802	1	2.86106e-05	18411	Rhee
hydroxyproline_HILIC	0.1	0.0446727	1	7.80236e-05	32415	Rhee
hydroxyproline_HILIC	0.2	0.00564708	1	0.000173508	55312	Rhee
hydroxyproline_HILIC	0.3	0.00288572	1	0.000205995	74449	Rhee
hypoxanthine_CMH	0.001	0.23184	1	1.45176e-05	640	Rhee
hypoxanthine_CMH	0.05	0.106983	1	4.17518e-05	18741	Rhee
hypoxanthine_CMH	0.1	0.0439161	1	7.8768e-05	32571	Rhee
hypoxanthine_CMH	0.2	0.0361448	1	8.73262e-05	55580	Rhee
hypoxanthine_CMH	0.3	0.0122332	1	0.000136822	74689	Rhee
hypoxanthine_CMH	0.4	0.011409	1	0.000140094	91439	Rhee
hypoxanthine_CMH	0.5	0.035237	1	8.84534e-05	106067	Rhee
IDL.C	0.001	0.223546	1	1.56265e-05	2080	Kettunen
IDL.C	0.05	0.0034059	1	0.000197929	55276	Kettunen
IDL.C	0.1	0.0049947	1	0.00017941	97040	Kettunen
IDL.FC	0.001	0.490505	1	1.53174e-08	2185	Kettunen
IDL.FC	0.05	0.0884144	1	4.93128e-05	55975	Kettunen
IDL.FC	0.1	0.0374531	1	8.57542e-05	97909	Kettunen
IDL.FC	0.2	0.00391271	1	0.000191201	167264	Kettunen
IDL.FC	0.3	0.00366352	1	0.00019439	224423	Kettunen
IDL.L	0.001	0.464829	1	2.10674e-07	2129	Kettunen
IDL.L	0.05	0.034863	1	8.89267e-05	55204	Kettunen
IDL.L	0.1	0.00188281	1	0.000226893	97158	Kettunen
IDL.P	0.001	0.217908	1	1.64176e-05	2133	Kettunen
IDL.P	0.05	0.0680495	1	6.00571e-05	55284	Kettunen
IDL.PL	0.001	0.41241	1	1.32459e-06	2133	Kettunen
IDL.PL	0.05	0.0699671	1	5.88991e-05	56088	Kettunen
IDL.PL	0.1	0.0503473	1	7.28435e-05	97833	Kettunen
IDL.PL	0.2	0.00346699	1	0.000197066	167272	Kettunen
IDL.PL	0.3	0.00783651	1	0.000157851	224820	Kettunen
IDL.PL	0.4	0.00307972	1	0.000202825	273337	Kettunen
IDL.TG	0.001	0.108217	1	4.13051e-05	2082	Kettunen
IDL.TG	0.05	0.0149577	1	0.000127439	55275	Kettunen
IDL.TG	0.1	0.00738639	1	0.000160666	96796	Kettunen
IDL.TG	0.2	0.0152906	1	0.000126416	166251	Kettunen
IDL.TG	0.3	0.00295811	1	0.000204787	223860	Kettunen
IFNg	0.001	0.400095	1	1.73187e-06	1370	Ahola
IFNg	0.05	0.196188	1	1.97777e-05	43852	Ahola
IFNg	0.1	0.280357	1	9.15051e-06	77286	Ahola
IFNg	0.2	0.344259	1	4.34436e-06	133817	Ahola
IFNg	0.3	0.107613	1	4.15229e-05	180608	Ahola
IFNg	0.4	0.0412864	1	8.14674e-05	221050	Ahola
IFNg	0.5	0.0404731	1	8.234e-05	256152	Ahola
IL10	0.001	0.0864984	1	5.01969e-05	1477	Ahola
IL10	0.05	0.00401903	1	0.000189903	43972	Ahola
IL10	0.1	0.107406	1	4.15979e-05	77841	Ahola
IL10	0.2	0.0234182	1	0.000106817	134009	Ahola
IL10	0.3	0.0119379	1	0.000137967	180740	Ahola
IL10	0.4	0.051325	1	7.20156e-05	221050	Ahola
IL10	0.5	0.0930093	1	4.72798e-05	256231	Ahola
IL12p70	0.001	0.402467	1	1.64893e-06	1539	Ahola
IL12p70	0.05	0.0230547	1	0.000107529	44970	Ahola
IL12p70	0.1	0.0178287	1	0.00011931	78788	Ahola
IL12p70	0.2	0.0345961	1	8.9268e-05	134849	Ahola
IL12p70	0.3	0.0346471	1	8.92026e-05	181747	Ahola
IL12p70	0.4	0.0215812	1	0.000110541	221999	Ahola
IL12p70	0.5	0.0192606	1	0.000115754	256923	Ahola
IL13	0.001	0.194874	1	1.99983e-05	1446	Ahola
IL13	0.05	0.0415019	1	8.12393e-05	42483	Ahola
IL13	0.1	0.0869539	1	4.99847e-05	74666	Ahola
IL13	0.2	0.0346993	1	8.91358e-05	128677	Ahola
IL13	0.3	0.0832689	1	5.17393e-05	174333	Ahola
IL13	0.4	0.100881	1	4.40547e-05	213798	Ahola
IL13	0.5	0.143712	1	3.05938e-05	248006	Ahola
IL16	0.001	0.0613999	1	6.4375e-05	1268	Ahola
IL17	0.001	0.0367816	1	8.65536e-05	1422	Ahola
IL17	0.05	0.0130471	1	0.000133808	44235	Ahola
IL17	0.1	0.0143997	1	0.000129208	77865	Ahola
IL17	0.2	0.0274911	1	9.95551e-05	133332	Ahola
IL17	0.3	0.0273203	1	9.98361e-05	180341	Ahola
IL17	0.4	0.023343	1	0.000106963	221002	Ahola
IL17	0.5	0.0298259	1	9.58898e-05	256070	Ahola
IL18	0.001	0.0452962	1	7.74205e-05	1421	Ahola
IL18	0.05	0.22038	1	1.60669e-05	44178	Ahola
IL18	0.1	0.160177	1	2.66968e-05	77870	Ahola
IL18	0.2	0.02887	1	9.73522e-05	134209	Ahola
IL18	0.3	0.0538005	1	6.99942e-05	181593	Ahola
IL18	0.4	0.1402	1	3.14995e-05	222324	Ahola
IL18	0.5	0.205308	1	1.83029e-05	258052	Ahola
IL1b	0.001	0.0103006	1	0.000144903	1458	Ahola
IL1b	0.05	0.00501177	1	0.000179246	44611	Ahola
IL1b	0.1	0.121319	1	3.69076e-05	79134	Ahola
IL1b	0.2	0.158236	1	2.71285e-05	136656	Ahola
IL1b	0.3	0.125513	1	3.56202e-05	185245	Ahola
IL1b	0.4	0.134585	1	3.30086e-05	227097	Ahola
IL1b	0.5	0.132722	1	3.35267e-05	263271	Ahola
IL1ra	0.001	0.211769	1	1.73151e-05	1376	Ahola
IL1ra	0.05	0.139567	1	3.16657e-05	42792	Ahola
IL1ra	0.1	0.377231	1	2.64456e-06	75345	Ahola
IL1ra	0.2	0.231665	1	1.45404e-05	129795	Ahola
IL1ra	0.3	0.149215	1	2.92298e-05	175353	Ahola
IL1ra	0.4	0.272815	1	9.87326e-06	214417	Ahola
IL1ra	0.5	0.187786	1	2.12263e-05	248411	Ahola
IL2	0.001	0.092226	1	4.7618e-05	1308	Ahola
IL2	0.05	0.033547	1	9.06369e-05	42846	Ahola
IL2	0.1	0.140639	1	3.13846e-05	75251	Ahola
IL2	0.2	0.475661	1	1.00753e-07	129128	Ahola
IL2	0.3	0.336915	1	4.78935e-06	174472	Ahola
IL2	0.4	0.359682	1	3.49028e-06	213584	Ahola
IL2	0.5	0.407721	1	1.47289e-06	247949	Ahola
IL2ra	0.001	0.0823119	1	5.22096e-05	1364	Ahola
IL2ra	0.05	0.372214	1	2.87311e-06	42777	Ahola
IL2ra	0.1	0.305016	1	7.0326e-06	75459	Ahola
IL2ra	0.2	0.0806584	1	5.3037e-05	129942	Ahola
IL2ra	0.3	0.102481	1	4.34354e-05	175422	Ahola
IL2ra	0.4	0.0804465	1	5.31444e-05	214702	Ahola
IL2ra	0.5	0.0847722	1	5.1013e-05	249064	Ahola
IL4	0.001	0.01842	1	0.000117806	1421	Ahola
IL4	0.05	0.0352851	1	8.83929e-05	44415	Ahola
IL4	0.1	0.0496907	1	7.34095e-05	77884	Ahola
IL4	0.2	0.00180249	1	0.000229036	133660	Ahola
IL4	0.3	0.00443196	1	0.000185174	180609	Ahola
IL4	0.4	0.00362219	1	0.00019494	220984	Ahola
IL4	0.5	0.00291854	1	0.000205443	256158	Ahola
IL5	0.001	0.437463	1	6.69828e-07	1343	Ahola
IL5	0.05	0.273145	1	9.84088e-06	42089	Ahola
IL5	0.1	0.101398	1	4.38532e-05	74516	Ahola
IL5	0.2	0.146989	1	2.97736e-05	127638	Ahola
IL5	0.3	0.292864	1	8.03116e-06	172936	Ahola
IL5	0.4	0.272148	1	9.93904e-06	211521	Ahola
IL5	0.5	0.297573	1	7.63415e-06	245408	Ahola
IL6	0.001	0.021075	1	0.000111626	1376	Ahola
IL6	0.05	0.134158	1	3.31265e-05	44145	Ahola
IL6	0.1	0.245151	1	1.28649e-05	77740	Ahola
IL6	0.2	0.252437	1	1.20218e-05	133704	Ahola
IL6	0.3	0.398973	1	1.77185e-06	180575	Ahola
IL6	0.4	0.263404	1	1.08287e-05	220995	Ahola
IL6	0.5	0.331825	1	5.11286e-06	255888	Ahola
IL7	0.001	0.241903	1	1.32545e-05	1367	Ahola
IL7	0.05	0.347813	1	4.13802e-06	42706	Ahola
IL7	0.1	0.398484	1	1.78942e-06	75516	Ahola
IL7	0.2	0.430967	1	8.17685e-07	130332	Ahola
IL7	0.3	0.329214	1	5.28367e-06	176428	Ahola
IL7	0.4	0.36881	1	3.03413e-06	215800	Ahola
IL7	0.5	0.354698	1	3.75463e-06	250193	Ahola
IL8	0.001	0.29613	1	7.75442e-06	1365	Ahola
IL8	0.05	0.0912327	1	4.80517e-05	42771	Ahola
IL8	0.1	0.0829545	1	5.18931e-05	75022	Ahola
IL8	0.2	0.0235044	1	0.00010665	129110	Ahola
IL8	0.3	0.0069503	1	0.000163568	174399	Ahola
IL8	0.4	0.00839139	1	0.0001546	213739	Ahola
IL8	0.5	0.00291168	1	0.000205558	247894	Ahola
IL9	0.001	0.00236508	1	0.000215712	1342	Ahola
IL9	0.05	0.0959922	1	4.60214e-05	42383	Ahola
IL9	0.1	0.0995117	1	4.45941e-05	74791	Ahola
IL9	0.2	0.229399	1	1.48375e-05	128850	Ahola
IL9	0.3	0.355337	1	3.72016e-06	174471	Ahola
IL9	0.4	0.454836	1	3.47977e-07	213776	Ahola
IL9	0.5	0.459078	1	2.85466e-07	248260	Ahola
Ile	0.001	0.0991133	1	4.47526e-05	1882	Kettunen
Ile	0.05	0.334171	1	4.96222e-06	56494	Kettunen
Ile	0.1	0.147211	1	2.9719e-05	98898	Kettunen
Ile	0.2	0.0675395	1	6.03713e-05	168234	Kettunen
Ile	0.3	0.0760336	1	5.54579e-05	225895	Kettunen
Ile	0.4	0.145062	1	3.0253e-05	274502	Kettunen
Ile	0.5	0.097856	1	4.5258e-05	316286	Kettunen
indole_propionate_CMH	0.001	0.483944	1	4.3815e-08	675	Rhee
indole_propionate_CMH	0.05	0.0235604	1	0.000106541	18919	Rhee
indole_propionate_CMH	0.1	0.00213036	1	0.000220831	32820	Rhee
indole_propionate_CMH	0.2	0.00255881	1	0.000211862	55887	Rhee
indole_propionate_PC12_CMH	0.001	0.409487	1	1.41607e-06	606	Rhee
indole_propionate_PC12_CMH	0.05	0.096101	1	4.59763e-05	18217	Rhee
indole_propionate_PC12_CMH	0.1	0.0105875	1	0.000143609	31940	Rhee
indole_propionate_PC12_CMH	0.2	0.0168259	1	0.000121983	54918	Rhee
indole_propionate_PC12_CMH	0.3	0.0123919	1	0.000136218	74330	Rhee
indole_propionate_PC12_CMH	0.4	0.0684607	1	5.98058e-05	90995	Rhee
indole_propionate_PC12_CMH	0.5	0.0777223	1	5.45551e-05	105664	Rhee
indoxylsulfate_CMH	0.001	0.0367137	1	8.66353e-05	702	Rhee
indoxylsulfate_CMH	0.05	0.146923	1	2.97898e-05	19272	Rhee
indoxylsulfate_CMH	0.1	0.103103	1	4.31975e-05	33269	Rhee
indoxylsulfate_CMH	0.2	0.243484	1	1.30638e-05	56428	Rhee
indoxylsulfate_CMH	0.3	0.155297	1	2.77957e-05	75525	Rhee
indoxylsulfate_CMH	0.4	0.187707	1	2.12404e-05	92080	Rhee
indoxylsulfate_CMH	0.5	0.179941	1	2.26634e-05	106502	Rhee
inosine_CMH	0.001	0.302715	1	7.21519e-06	539	Rhee
inosine_CMH	0.05	0.0488212	1	7.41716e-05	18252	Rhee
inosine_CMH	0.1	0.0531808	1	7.04905e-05	32140	Rhee
inosine_CMH	0.2	0.0326127	1	9.18951e-05	55147	Rhee
inosine_CMH	0.3	0.0323246	1	9.2291e-05	74411	Rhee
inosine_CMH	0.4	0.0316144	1	9.32829e-05	91000	Rhee
inosine_CMH	0.5	0.0345297	1	8.93533e-05	105629	Rhee
inositol_CMH	0.001	0.489571	1	1.84792e-08	568	Rhee
inositol_CMH	0.05	0.120131	1	3.72821e-05	18202	Rhee
inositol_CMH	0.1	0.143902	1	3.05456e-05	31974	Rhee
inositol_CMH	0.2	0.350694	1	3.97503e-06	54884	Rhee
inositol_CMH	0.3	0.416096	1	1.21381e-06	74544	Rhee
inositol_CMH	0.4	0.457176	1	3.12725e-07	91162	Rhee
inositol_CMH	0.5	0.474469	1	1.10873e-07	105921	Rhee
IP10	0.001	0.0879552	1	4.95227e-05	1474	Ahola
isocitrate_CMH	0.001	0.0423624	1	8.0341e-05	640	Rhee
isocitrate_CMH	0.05	0.0174068	1	0.000120415	18774	Rhee
isocitrate_CMH	0.3	0.00254616	1	0.000212104	75164	Rhee
isoleucine_HILIC	0.001	0.37	1	2.97729e-06	649	Rhee
isoleucine_HILIC	0.05	0.0152928	1	0.00012641	18764	Rhee
isoleucine_HILIC	0.1	0.020836	1	0.000112148	32712	Rhee
isoleucine_HILIC	0.2	0.0240728	1	0.000105563	55683	Rhee
isoleucine_HILIC	0.3	0.0283674	1	9.81419e-05	75098	Rhee
isoleucine_HILIC	0.4	0.010006	1	0.000146272	91599	Rhee
isoleucine_HILIC	0.5	0.00825645	1	0.00015537	106050	Rhee
kynurenic_HILIC	0.001	0.108265	1	4.12875e-05	604	Rhee
kynurenic_HILIC	0.05	0.326905	1	5.43756e-06	18395	Rhee
kynurenic_HILIC	0.1	0.377931	1	2.61351e-06	32218	Rhee
kynurenic_HILIC	0.2	0.152001	1	2.85637e-05	55186	Rhee
kynurenic_HILIC	0.3	0.139106	1	3.17874e-05	74711	Rhee
kynurenic_HILIC	0.4	0.253143	1	1.19423e-05	91488	Rhee
kynurenic_HILIC	0.5	0.378969	1	2.5678e-06	106042	Rhee
kynurenine_CMH	0.001	0.45346	1	3.6961e-07	628	Rhee
kynurenine_CMH	0.05	0.111676	1	4.00843e-05	18477	Rhee
kynurenine_CMH	0.1	0.261458	1	1.10339e-05	32458	Rhee
kynurenine_CMH	0.2	0.225796	1	1.53194e-05	55471	Rhee
kynurenine_CMH	0.3	0.158415	1	2.70884e-05	74682	Rhee
kynurenine_CMH	0.4	0.119398	1	3.75154e-05	91388	Rhee
kynurenine_CMH	0.5	0.132814	1	3.3501e-05	106171	Rhee
L.HDL.C	0.001	0.327249	1	5.41444e-06	2133	Kettunen
L.HDL.C	0.05	0.444193	1	5.32512e-07	55852	Kettunen
L.HDL.C	0.1	0.216992	1	1.6549e-05	97869	Kettunen
L.HDL.C	0.2	0.200991	1	1.89889e-05	167281	Kettunen
L.HDL.C	0.3	0.309156	1	6.71134e-06	224882	Kettunen
L.HDL.C	0.4	0.204032	1	1.85035e-05	273701	Kettunen
L.HDL.C	0.5	0.193251	1	2.02739e-05	315664	Kettunen
L.HDL.CE	0.001	0.096896	1	4.56491e-05	2071	Kettunen
L.HDL.CE	0.05	0.25948	1	1.12454e-05	54804	Kettunen
L.HDL.CE	0.1	0.284531	1	8.76617e-06	96453	Kettunen
L.HDL.CE	0.2	0.240211	1	1.34608e-05	165444	Kettunen
L.HDL.CE	0.3	0.392231	1	2.02243e-06	223438	Kettunen
L.HDL.CE	0.4	0.220593	1	1.60369e-05	272781	Kettunen
L.HDL.CE	0.5	0.175683	1	2.34801e-05	315075	Kettunen
L.HDL.FC	0.001	0.245985	1	1.27662e-05	2151	Kettunen
L.HDL.FC	0.05	0.100696	1	4.41271e-05	55913	Kettunen
L.HDL.FC	0.1	0.127915	1	3.49068e-05	97771	Kettunen
L.HDL.FC	0.2	0.197445	1	1.95686e-05	167410	Kettunen
L.HDL.FC	0.3	0.153484	1	2.82154e-05	224905	Kettunen
L.HDL.FC	0.4	0.119109	1	3.76081e-05	273745	Kettunen
L.HDL.FC	0.5	0.191228	1	2.06219e-05	315805	Kettunen
L.HDL.L	0.001	0.0427353	1	7.99579e-05	2058	Kettunen
L.HDL.L	0.05	0.358165	1	3.56961e-06	54762	Kettunen
L.HDL.L	0.1	0.290699	1	8.21804e-06	96607	Kettunen
L.HDL.L	0.2	0.224508	1	1.54947e-05	165787	Kettunen
L.HDL.L	0.3	0.235748	1	1.40168e-05	223159	Kettunen
L.HDL.L	0.4	0.257255	1	1.14867e-05	272302	Kettunen
L.HDL.L	0.5	0.213522	1	1.70549e-05	315313	Kettunen
L.HDL.P	0.001	0.0927679	1	4.73836e-05	1995	Kettunen
L.HDL.P	0.05	0.328188	1	5.35176e-06	54789	Kettunen
L.HDL.P	0.1	0.288629	1	8.39948e-06	96781	Kettunen
L.HDL.P	0.2	0.296588	1	7.7161e-06	165937	Kettunen
L.HDL.P	0.3	0.291283	1	8.16742e-06	223327	Kettunen
L.HDL.P	0.4	0.270838	1	1.0069e-05	272393	Kettunen
L.HDL.P	0.5	0.242799	1	1.31461e-05	315109	Kettunen
L.HDL.PL	0.001	0.0814126	1	5.26572e-05	1951	Kettunen
L.HDL.PL	0.05	0.143619	1	3.06174e-05	54594	Kettunen
L.HDL.PL	0.1	0.116942	1	3.83101e-05	96290	Kettunen
L.HDL.PL	0.2	0.174806	1	2.36518e-05	165239	Kettunen
L.HDL.PL	0.3	0.121203	1	3.6944e-05	223068	Kettunen
L.HDL.PL	0.4	0.119545	1	3.74685e-05	272118	Kettunen
L.HDL.PL	0.5	0.161047	1	2.65055e-05	314804	Kettunen
L.LDL.C	0.001	0.437879	1	6.60882e-07	2083	Kettunen
L.LDL.C	0.05	0.473417	1	1.20216e-07	55303	Kettunen
L.LDL.C	0.1	0.174956	1	2.36223e-05	97260	Kettunen
L.LDL.C	0.2	0.133836	1	3.32157e-05	166389	Kettunen
L.LDL.C	0.3	0.0529772	1	7.0655e-05	223671	Kettunen
L.LDL.C	0.4	0.0597244	1	6.55453e-05	272408	Kettunen
L.LDL.C	0.5	0.0349415	1	8.8827e-05	314355	Kettunen
L.LDL.CE	0.001	0.256091	1	1.16143e-05	2057	Kettunen
L.LDL.CE	0.05	0.0464098	1	7.63652e-05	54644	Kettunen
L.LDL.CE	0.1	0.0505075	1	7.27067e-05	96406	Kettunen
L.LDL.CE	0.2	0.107041	1	4.17305e-05	165679	Kettunen
L.LDL.CE	0.3	0.0469384	1	7.58739e-05	223014	Kettunen
L.LDL.CE	0.4	0.153329	1	2.82517e-05	271847	Kettunen
L.LDL.CE	0.5	0.164192	1	2.58251e-05	314055	Kettunen
L.LDL.FC	0.001	0.434285	1	7.40274e-07	2098	Kettunen
L.LDL.FC	0.05	0.114177	1	3.92294e-05	55649	Kettunen
L.LDL.FC	0.1	0.0522994	1	7.12075e-05	97436	Kettunen
L.LDL.FC	0.2	0.0285222	1	9.78971e-05	166645	Kettunen
L.LDL.FC	0.3	0.0234015	1	0.000106849	224107	Kettunen
L.LDL.FC	0.4	0.0140642	1	0.000130305	272850	Kettunen
L.LDL.FC	0.5	0.0101764	1	0.000145475	315191	Kettunen
L.LDL.L	0.001	0.215973	1	1.66963e-05	2104	Kettunen
L.LDL.L	0.05	0.0638175	1	6.27474e-05	54913	Kettunen
L.LDL.L	0.1	0.0361501	1	8.73197e-05	96604	Kettunen
L.LDL.L	0.2	0.064866	1	6.20627e-05	165859	Kettunen
L.LDL.L	0.3	0.0265338	1	0.000101154	223168	Kettunen
L.LDL.L	0.4	0.0256222	1	0.000102735	271860	Kettunen
L.LDL.L	0.5	0.0421259	1	8.05859e-05	314242	Kettunen
L.LDL.P	0.001	0.103049	1	4.32181e-05	2115	Kettunen
L.LDL.P	0.05	0.0273674	1	9.97583e-05	55021	Kettunen
L.LDL.P	0.1	0.00709009	1	0.000162618	96749	Kettunen
L.LDL.P	0.2	0.0380034	1	8.51105e-05	166105	Kettunen
L.LDL.P	0.3	0.0118898	1	0.000138157	223340	Kettunen
L.LDL.P	0.4	0.0174335	1	0.000120344	272122	Kettunen
L.LDL.P	0.5	0.0190806	1	0.000116185	314372	Kettunen
L.LDL.PL	0.001	0.423845	1	9.97322e-07	2129	Kettunen
L.LDL.PL	0.05	0.129911	1	3.4326e-05	55667	Kettunen
L.LDL.PL	0.1	0.0640874	1	6.25699e-05	97617	Kettunen
L.LDL.PL	0.2	0.0259112	1	0.000102228	166970	Kettunen
L.LDL.PL	0.3	0.0150375	1	0.000127192	224325	Kettunen
L.LDL.PL	0.4	0.0048439	1	0.000180887	272879	Kettunen
L.LDL.PL	0.5	0.00469275	1	0.000182415	314895	Kettunen
L.VLDL.C	0.001	0.213119	1	1.71144e-05	2028	Kettunen
L.VLDL.C	0.1	0.00181946	1	0.000228576	97634	Kettunen
L.VLDL.C	0.2	0.00214221	1	0.000220559	166579	Kettunen
L.VLDL.C	0.3	0.00238676	1	0.000215265	224247	Kettunen
L.VLDL.C	0.4	0.00279099	1	0.000207622	273189	Kettunen
L.VLDL.C	0.5	0.00241683	1	0.000214653	315200	Kettunen
L.VLDL.CE	0.001	0.388614	1	2.16418e-06	1927	Kettunen
L.VLDL.CE	0.05	0.0508207	1	7.24405e-05	54525	Kettunen
L.VLDL.CE	0.1	0.0641919	1	6.25015e-05	96022	Kettunen
L.VLDL.CE	0.2	0.1782	1	2.29941e-05	164994	Kettunen
L.VLDL.CE	0.3	0.179912	1	2.26688e-05	222681	Kettunen
L.VLDL.CE	0.4	0.187902	1	2.12056e-05	272046	Kettunen
L.VLDL.CE	0.5	0.193958	1	2.01536e-05	314375	Kettunen
L.VLDL.FC	0.001	0.441813	1	5.79237e-07	2031	Kettunen
L.VLDL.FC	0.05	0.00780482	1	0.000158043	55312	Kettunen
L.VLDL.FC	0.1	0.0160859	1	0.000124065	97413	Kettunen
L.VLDL.FC	0.2	0.0260036	1	0.000102067	166672	Kettunen
L.VLDL.FC	0.3	0.00438626	1	0.000185675	224249	Kettunen
L.VLDL.FC	0.4	0.00704505	1	0.000162922	273270	Kettunen
L.VLDL.FC	0.5	0.00280253	1	0.000207421	315307	Kettunen
L.VLDL.L	0.001	0.0221942	1	0.000109262	1871	Kettunen
L.VLDL.L	0.05	0.0341305	1	8.98699e-05	55200	Kettunen
L.VLDL.L	0.1	0.146709	1	2.98429e-05	96825	Kettunen
L.VLDL.L	0.2	0.0999799	1	4.44086e-05	166417	Kettunen
L.VLDL.L	0.3	0.0470253	1	7.57937e-05	223814	Kettunen
L.VLDL.L	0.4	0.0920817	1	4.76807e-05	272575	Kettunen
L.VLDL.L	0.5	0.056797	1	6.76799e-05	314898	Kettunen
L.VLDL.P	0.001	0.0159114	1	0.00012457	1781	Kettunen
L.VLDL.PL	0.001	0.0121047	1	0.000137317	1957	Kettunen
L.VLDL.PL	0.05	0.0252698	1	0.000103362	56178	Kettunen
L.VLDL.PL	0.1	0.0899749	1	4.86089e-05	98485	Kettunen
L.VLDL.PL	0.2	0.0552623	1	6.8848e-05	167907	Kettunen
L.VLDL.PL	0.3	0.0561907	1	6.81371e-05	225258	Kettunen
L.VLDL.PL	0.4	0.200993	1	1.89886e-05	273941	Kettunen
L.VLDL.PL	0.5	0.2224	1	1.57848e-05	315795	Kettunen
L.VLDL.TG	0.001	0.113662	1	3.94035e-05	1920	Kettunen
L.VLDL.TG	0.05	0.00313182	1	0.000202009	55918	Kettunen
L.VLDL.TG	0.1	0.0051269	1	0.000178152	97779	Kettunen
L.VLDL.TG	0.2	0.0328236	1	9.16079e-05	167063	Kettunen
L.VLDL.TG	0.3	0.0313199	1	9.37011e-05	224768	Kettunen
L.VLDL.TG	0.4	0.0319952	1	9.27481e-05	273557	Kettunen
L.VLDL.TG	0.5	0.0308705	1	9.43476e-05	315967	Kettunen
LA	0.001	0.469063	1	1.62903e-07	1951	Kettunen
LA	0.05	0.0117829	1	0.00013858	55155	Kettunen
LA	0.1	0.0173257	1	0.00012063	96927	Kettunen
LA	0.2	0.0317523	1	9.30884e-05	165731	Kettunen
LA	0.3	0.0214223	1	0.000110879	223101	Kettunen
LA	0.4	0.018831	1	0.000116791	271930	Kettunen
LA	0.5	0.0176773	1	0.000119703	314098	Kettunen
Lac	0.001	0.0368372	1	8.64868e-05	1898	Kettunen
Lac	0.05	0.349226	1	4.05762e-06	57410	Kettunen
Lac	0.1	0.210652	1	1.74827e-05	99915	Kettunen
Lac	0.2	0.150081	1	2.9021e-05	169567	Kettunen
Lac	0.3	0.0974694	1	4.54149e-05	226937	Kettunen
Lac	0.4	0.106749	1	4.1837e-05	275234	Kettunen
Lac	0.5	0.138561	1	3.1932e-05	316932	Kettunen
lactate_CMH	0.001	0.194992	1	1.99785e-05	586	Rhee
lactate_CMH	0.05	0.024603	1	0.000104575	18023	Rhee
lactate_CMH	0.1	0.0128395	1	0.000134558	31816	Rhee
lactate_CMH	0.2	0.0233038	1	0.00010704	54599	Rhee
lactate_CMH	0.3	0.0252682	1	0.000103365	74022	Rhee
lactate_CMH	0.4	0.0262592	1	0.000101624	90874	Rhee
lactate_CMH	0.5	0.0282575	1	9.83166e-05	105643	Rhee
lactose_CMH	0.001	0.123324	1	3.62854e-05	600	Rhee
lactose_CMH	0.05	0.0281465	1	9.84937e-05	18097	Rhee
lactose_CMH	0.1	0.00504335	1	0.000178943	31678	Rhee
lactose_CMH	0.2	0.00209345	1	0.000221688	54596	Rhee
lactose_CMH	0.5	0.00184555	1	0.000227876	105348	Rhee
LDL.C	0.001	0.311292	1	6.54927e-06	2059	Kettunen
LDL.C	0.05	0.0835713	1	5.1592e-05	55259	Kettunen
LDL.C	0.1	0.0613497	1	6.44095e-05	96974	Kettunen
LDL.C	0.2	0.0362101	1	8.72463e-05	166047	Kettunen
LDL.C	0.3	0.0193563	1	0.000115526	223688	Kettunen
LDL.C	0.4	0.0241052	1	0.000105503	272626	Kettunen
LDL.C	0.5	0.0196007	1	0.00011495	314979	Kettunen
Leu	0.001	0.464576	1	2.13716e-07	1920	Kettunen
Leu	0.05	0.239854	1	1.35047e-05	57510	Kettunen
Leu	0.1	0.115698	1	3.87206e-05	99806	Kettunen
Leu	0.2	0.135952	1	3.26338e-05	169039	Kettunen
Leu	0.3	0.0950151	1	4.64285e-05	226485	Kettunen
Leu	0.4	0.097145	1	4.55472e-05	275017	Kettunen
Leu	0.5	0.173313	1	2.39466e-05	316996	Kettunen
leucine_HILIC	0.001	0.365426	1	3.19907e-06	697	Rhee
leucine_HILIC	0.05	0.0830167	1	5.18627e-05	18893	Rhee
leucine_HILIC	0.1	0.0756442	1	5.56694e-05	32769	Rhee
leucine_HILIC	0.2	0.0332984	1	9.0968e-05	55984	Rhee
leucine_HILIC	0.3	0.0217459	1	0.000110194	75232	Rhee
leucine_HILIC	0.4	0.0296989	1	9.60813e-05	91875	Rhee
leucine_HILIC	0.5	0.0230795	1	0.00010748	106469	Rhee
LPC14_0_LIPID	0.001	0.153353	1	2.82461e-05	608	Rhee
LPC14_0_LIPID	0.05	0.475547	1	1.01695e-07	18331	Rhee
LPC14_0_LIPID	0.1	0.455541	1	3.37156e-07	32073	Rhee
LPC14_0_LIPID	0.2	0.451419	1	4.02893e-07	55240	Rhee
LPC14_0_LIPID	0.3	0.43571	1	7.08232e-07	74459	Rhee
LPC14_0_LIPID	0.4	0.37743	1	2.6357e-06	91172	Rhee
LPC14_0_LIPID	0.5	0.345799	1	4.25423e-06	105769	Rhee
LPC16_0_LIPID	0.001	0.0969493	1	4.56272e-05	651	Rhee
LPC16_0_LIPID	0.05	0.0521705	1	7.13134e-05	18857	Rhee
LPC16_0_LIPID	0.1	0.0437295	1	7.89536e-05	32887	Rhee
LPC16_0_LIPID	0.2	0.0289688	1	9.71988e-05	56086	Rhee
LPC16_0_LIPID	0.3	0.017407	1	0.000120414	75508	Rhee
LPC16_0_LIPID	0.4	0.0390433	1	8.3921e-05	92027	Rhee
LPC16_0_LIPID	0.5	0.036718	1	8.663e-05	106320	Rhee
LPC16_1_LIPID	0.001	0.0591406	1	6.59616e-05	639	Rhee
LPC16_1_LIPID	0.05	0.442	1	5.75494e-07	18624	Rhee
LPC16_1_LIPID	0.1	0.184993	1	2.17281e-05	32614	Rhee
LPC16_1_LIPID	0.2	0.238847	1	1.36289e-05	55707	Rhee
LPC16_1_LIPID	0.3	0.126034	1	3.54641e-05	74976	Rhee
LPC16_1_LIPID	0.4	0.0929691	1	4.7297e-05	91817	Rhee
LPC16_1_LIPID	0.5	0.0875425	1	4.97124e-05	106297	Rhee
LPC18_0_LIPID	0.001	0.12111	1	3.69733e-05	687	Rhee
LPC18_0_LIPID	0.05	0.229078	1	1.48798e-05	19189	Rhee
LPC18_0_LIPID	0.1	0.25638	1	1.15826e-05	33125	Rhee
LPC18_0_LIPID	0.2	0.26633	1	1.0525e-05	56341	Rhee
LPC18_0_LIPID	0.3	0.251459	1	1.21326e-05	75519	Rhee
LPC18_0_LIPID	0.4	0.305891	1	6.96392e-06	91933	Rhee
LPC18_0_LIPID	0.5	0.397432	1	1.82758e-06	106522	Rhee
LPC18_1_LIPID	0.001	0.0513594	1	7.19867e-05	576	Rhee
LPC18_1_LIPID	0.05	0.283303	1	8.87815e-06	18515	Rhee
LPC18_1_LIPID	0.1	0.21305	1	1.71247e-05	32309	Rhee
LPC18_1_LIPID	0.2	0.43084	1	8.20743e-07	55308	Rhee
LPC18_1_LIPID	0.3	0.178693	1	2.29001e-05	74301	Rhee
LPC18_1_LIPID	0.4	0.307213	1	6.86096e-06	91208	Rhee
LPC18_1_LIPID	0.5	0.227911	1	1.50351e-05	105931	Rhee
LPC18_2_LIPID	0.001	0.211468	1	1.73602e-05	612	Rhee
LPC18_2_LIPID	0.05	0.326116	1	5.49074e-06	18465	Rhee
LPC18_2_LIPID	0.1	0.391439	1	2.05302e-06	32253	Rhee
LPC18_2_LIPID	0.2	0.133289	1	3.3368e-05	54947	Rhee
LPC18_2_LIPID	0.3	0.0673476	1	6.04902e-05	74345	Rhee
LPC18_2_LIPID	0.4	0.0522603	1	7.12396e-05	91037	Rhee
LPC18_2_LIPID	0.5	0.0516902	1	7.17108e-05	105690	Rhee
LPC20_3_LIPID	0.001	0.126363	1	3.5366e-05	668	Rhee
LPC20_3_LIPID	0.05	0.139703	1	3.163e-05	18631	Rhee
LPC20_3_LIPID	0.1	0.0373387	1	8.58892e-05	32568	Rhee
LPC20_3_LIPID	0.2	0.0459845	1	7.67649e-05	55528	Rhee
LPC20_3_LIPID	0.3	0.0113807	1	0.000140211	74992	Rhee
LPC20_3_LIPID	0.4	0.0458404	1	7.69013e-05	91522	Rhee
LPC20_3_LIPID	0.5	0.0738233	1	5.66747e-05	105973	Rhee
LPC20_4_LIPID	0.001	0.118021	1	3.79587e-05	863	Rhee
LPC20_4_LIPID	0.05	0.0371766	1	8.60814e-05	20287	Rhee
LPC20_4_LIPID	0.1	0.00803424	1	0.000156666	34497	Rhee
LPC20_4_LIPID	0.2	0.00442967	1	0.000185199	57518	Rhee
LPC20_4_LIPID	0.3	0.00268122	1	0.00020958	76489	Rhee
LPC20_4_LIPID	0.4	0.00237665	1	0.000215473	92946	Rhee
LPC20_4_LIPID	0.5	0.00182783	1	0.00022835	107175	Rhee
LPC20_4_PC1_LIPID	0.001	0.212554	1	1.71982e-05	644	Rhee
LPC20_4_PC1_LIPID	0.05	0.18803	1	2.11829e-05	18624	Rhee
LPC20_4_PC1_LIPID	0.1	0.36822	1	3.06255e-06	32332	Rhee
LPC20_4_PC1_LIPID	0.2	0.465245	1	2.05702e-07	55275	Rhee
LPC20_4_PC1_LIPID	0.3	0.337695	1	4.74091e-06	74575	Rhee
LPC20_4_PC1_LIPID	0.4	0.305987	1	6.95642e-06	91238	Rhee
LPC20_4_PC1_LIPID	0.5	0.300605	1	7.3853e-06	105858	Rhee
LPC20_5_LIPID	0.001	0.0151869	1	0.000126733	802	Rhee
LPC20_5_LIPID	0.2	0.00300871	1	0.000203961	57702	Rhee
LPC20_5_LIPID	0.3	0.00228816	1	0.00021733	76782	Rhee
LPC20_5_PC1_LIPID	0.001	0.0292979	1	9.66914e-05	585	Rhee
LPC20_5_PC1_LIPID	0.05	0.0324744	1	9.20847e-05	18809	Rhee
LPC20_5_PC1_LIPID	0.1	0.0785928	1	5.40983e-05	32785	Rhee
LPC20_5_PC1_LIPID	0.2	0.163036	1	2.60732e-05	55857	Rhee
LPC20_5_PC1_LIPID	0.3	0.107595	1	4.15292e-05	75039	Rhee
LPC20_5_PC1_LIPID	0.4	0.120608	1	3.71311e-05	91828	Rhee
LPC20_5_PC1_LIPID	0.5	0.168372	1	2.49473e-05	106229	Rhee
LPC22_6_LIPID	0.001	0.396874	1	1.84798e-06	878	Rhee
LPC22_6_LIPID	0.05	0.0131095	1	0.000133585	20912	Rhee
LPC22_6_LIPID	0.1	0.00194917	1	0.000225192	35133	Rhee
LPC22_6_PC1_LIPID	0.001	0.302635	1	7.22159e-06	615	Rhee
LPC22_6_PC1_LIPID	0.05	0.137394	1	3.22438e-05	18468	Rhee
LPC22_6_PC1_LIPID	0.1	0.0546356	1	6.93353e-05	32453	Rhee
LPC22_6_PC1_LIPID	0.2	0.0333848	1	9.08527e-05	55232	Rhee
LPC22_6_PC1_LIPID	0.3	0.0418776	1	8.08446e-05	74592	Rhee
LPC22_6_PC1_LIPID	0.4	0.0393248	1	8.36049e-05	91260	Rhee
LPC22_6_PC1_LIPID	0.5	0.0328245	1	9.16067e-05	105773	Rhee
LPC22_6_PC12_LIPID	0.001	0.490564	1	1.51279e-08	591	Rhee
LPC22_6_PC12_LIPID	0.05	0.0835552	1	5.15998e-05	18241	Rhee
LPC22_6_PC12_LIPID	0.1	0.0239275	1	0.000105839	32135	Rhee
LPC22_6_PC12_LIPID	0.2	0.0124357	1	0.000136053	55101	Rhee
LPC22_6_PC12_LIPID	0.3	0.0195249	1	0.000115128	74459	Rhee
LPC22_6_PC12_LIPID	0.4	0.0233241	1	0.000107	91156	Rhee
LPC22_6_PC12_LIPID	0.5	0.0251662	1	0.000103548	105673	Rhee
LPE18_0_LIPID	0.001	0.436989	1	6.80114e-07	636	Rhee
LPE18_0_LIPID	0.05	0.0467489	1	7.60493e-05	19332	Rhee
LPE18_0_LIPID	0.1	0.186819	1	2.13987e-05	33085	Rhee
LPE18_0_LIPID	0.2	0.22215	1	1.58195e-05	56157	Rhee
LPE18_0_LIPID	0.3	0.241572	1	1.32946e-05	75435	Rhee
LPE18_0_LIPID	0.4	0.232258	1	1.44634e-05	92028	Rhee
LPE18_0_LIPID	0.5	0.232605	1	1.44185e-05	106598	Rhee
LPE18_1_LIPID	0.001	0.492776	1	8.86664e-09	652	Rhee
LPE18_1_LIPID	0.05	0.171466	1	2.4316e-05	18840	Rhee
LPE18_1_LIPID	0.1	0.0289504	1	9.72273e-05	33058	Rhee
LPE18_1_LIPID	0.3	0.00225897	1	0.000217959	75081	Rhee
LPE18_1_LIPID	0.4	0.00454783	1	0.000183928	91695	Rhee
LPE18_1_LIPID	0.5	0.00588228	1	0.00017155	106192	Rhee
LPE18_2_LIPID	0.001	0.456577	1	3.21571e-07	562	Rhee
LPE18_2_LIPID	0.05	0.107976	1	4.13919e-05	18227	Rhee
LPE18_2_LIPID	0.1	0.297394	1	7.64894e-06	31750	Rhee
LPE18_2_LIPID	0.2	0.0993216	1	4.46696e-05	54548	Rhee
LPE18_2_LIPID	0.3	0.114121	1	3.92482e-05	74000	Rhee
LPE18_2_LIPID	0.4	0.0767456	1	5.50745e-05	90791	Rhee
LPE18_2_LIPID	0.5	0.0897311	1	4.87179e-05	105645	Rhee
LPE20_4_LIPID	0.001	0.0084976	1	0.000154003	704	Rhee
LPE20_4_LIPID	0.05	0.012106	1	0.000137312	19251	Rhee
LPE20_4_LIPID	0.1	0.00784615	1	0.000157792	33361	Rhee
LPE20_4_LIPID	0.2	0.00683439	1	0.000164371	56194	Rhee
LPE20_4_LIPID	0.3	0.00860397	1	0.000153413	75276	Rhee
LPE20_4_LIPID	0.4	0.0114599	1	0.000139885	92067	Rhee
LPE20_4_LIPID	0.5	0.010128	1	0.0001457	106455	Rhee
LPE22_6_LIPID	0.001	0.264708	1	1.06926e-05	690	Rhee
LPE22_6_LIPID	0.05	0.0788906	1	5.39433e-05	19223	Rhee
LPE22_6_LIPID	0.1	0.0731417	1	5.70582e-05	33334	Rhee
LPE22_6_LIPID	0.2	0.0338435	1	9.02454e-05	56524	Rhee
LPE22_6_LIPID	0.3	0.0434526	1	7.92308e-05	75707	Rhee
LPE22_6_LIPID	0.4	0.164401	1	2.57806e-05	92218	Rhee
LPE22_6_LIPID	0.5	0.118757	1	3.77209e-05	106614	Rhee
lysine_HILIC	0.001	0.200605	1	1.90514e-05	639	Rhee
lysine_HILIC	0.05	0.0360159	1	8.74844e-05	18459	Rhee
lysine_HILIC	0.1	0.0433903	1	7.92934e-05	32063	Rhee
lysine_HILIC	0.2	0.208773	1	1.77676e-05	54972	Rhee
lysine_HILIC	0.3	0.111747	1	4.00595e-05	74361	Rhee
lysine_HILIC	0.4	0.0878301	1	4.95801e-05	91065	Rhee
lysine_HILIC	0.5	0.0693797	1	5.925e-05	105706	Rhee
lysoPC.a.C16.0	0.001	0.487733	1	2.55701e-08	752	Draisma
lysoPC.a.C16.0	0.05	0.305772	1	6.97318e-06	20870	Draisma
lysoPC.a.C16.0	0.1	0.396991	1	1.84368e-06	35460	Draisma
lysoPC.a.C16.0	0.2	0.177329	1	2.31612e-05	58279	Draisma
lysoPC.a.C16.0	0.3	0.163181	1	2.60419e-05	75762	Draisma
lysoPC.a.C16.0	0.4	0.223079	1	1.56909e-05	90407	Draisma
lysoPC.a.C16.0	0.5	0.278887	1	9.28848e-06	102366	Draisma
lysoPC.a.C16.1	0.001	0.354342	1	3.77395e-06	740	Draisma
lysoPC.a.C16.1	0.05	0.0476284	1	7.52416e-05	21068	Draisma
lysoPC.a.C16.1	0.1	0.111787	1	4.00457e-05	35666	Draisma
lysoPC.a.C16.1	0.2	0.1265	1	3.53252e-05	58391	Draisma
lysoPC.a.C16.1	0.3	0.0125549	1	0.000135607	76006	Draisma
lysoPC.a.C16.1	0.4	0.0246676	1	0.000104456	90463	Draisma
lysoPC.a.C16.1	0.5	0.0378885	1	8.5244e-05	102589	Draisma
lysoPC.a.C17.0	0.001	0.280001	1	9.18382e-06	720	Draisma
lysoPC.a.C17.0	0.05	0.405557	1	1.54414e-06	20935	Draisma
lysoPC.a.C17.0	0.1	0.431664	1	8.01092e-07	35497	Draisma
lysoPC.a.C17.0	0.2	0.225432	1	1.53688e-05	58447	Draisma
lysoPC.a.C17.0	0.3	0.101954	1	4.36381e-05	75973	Draisma
lysoPC.a.C17.0	0.4	0.0763744	1	5.52739e-05	90373	Draisma
lysoPC.a.C17.0	0.5	0.0906846	1	4.82935e-05	102443	Draisma
lysoPC.a.C18.0	0.001	0.00462623	1	0.000183103	751	Draisma
lysoPC.a.C18.0	0.05	0.385782	1	2.27884e-06	20840	Draisma
lysoPC.a.C18.0	0.1	0.0679237	1	6.01344e-05	35265	Draisma
lysoPC.a.C18.0	0.2	0.137162	1	3.23063e-05	58054	Draisma
lysoPC.a.C18.0	0.3	0.14371	1	3.05941e-05	75915	Draisma
lysoPC.a.C18.0	0.4	0.14222	1	3.09751e-05	90565	Draisma
lysoPC.a.C18.0	0.5	0.128664	1	3.46873e-05	102425	Draisma
lysoPC.a.C18.1	0.001	0.339112	1	4.65361e-06	706	Draisma
lysoPC.a.C18.1	0.05	0.310968	1	6.57369e-06	21029	Draisma
lysoPC.a.C18.1	0.1	0.38257	1	2.41274e-06	35634	Draisma
lysoPC.a.C18.1	0.2	0.384249	1	2.34222e-06	58307	Draisma
lysoPC.a.C18.1	0.3	0.156738	1	2.74665e-05	76019	Draisma
lysoPC.a.C18.1	0.4	0.163075	1	2.60649e-05	90407	Draisma
lysoPC.a.C18.1	0.5	0.14124	1	3.12283e-05	102543	Draisma
lysoPC.a.C18.2	0.001	0.124597	1	3.58971e-05	751	Draisma
lysoPC.a.C18.2	0.05	0.498906	1	2.03404e-10	20873	Draisma
lysoPC.a.C18.2	0.1	0.364339	1	3.25311e-06	35690	Draisma
lysoPC.a.C18.2	0.2	0.137237	1	3.22862e-05	58399	Draisma
lysoPC.a.C18.2	0.3	0.110221	1	4.05923e-05	76325	Draisma
lysoPC.a.C18.2	0.4	0.137477	1	3.22217e-05	90700	Draisma
lysoPC.a.C18.2	0.5	0.0903013	1	4.84635e-05	102766	Draisma
lysoPC.a.C20.3	0.001	0.0502911	1	7.28916e-05	735	Draisma
lysoPC.a.C20.3	0.05	0.417834	1	1.16334e-06	21136	Draisma
lysoPC.a.C20.3	0.1	0.415455	1	1.23271e-06	35756	Draisma
lysoPC.a.C20.3	0.2	0.411807	1	1.34321e-06	58594	Draisma
lysoPC.a.C20.3	0.3	0.402682	1	1.64151e-06	76137	Draisma
lysoPC.a.C20.3	0.4	0.298452	1	7.56143e-06	90707	Draisma
lysoPC.a.C20.3	0.5	0.337515	1	4.75206e-06	102684	Draisma
lysoPC.a.C20.4	0.001	0.143604	1	3.06212e-05	808	Draisma
lysoPC.a.C20.4	0.05	0.0298146	1	9.59068e-05	21089	Draisma
lysoPC.a.C28.0	0.001	0.288911	1	8.37456e-06	676	Draisma
lysoPC.a.C28.0	0.05	0.111502	1	4.01446e-05	20686	Draisma
lysoPC.a.C28.0	0.1	0.435643	1	7.09736e-07	35131	Draisma
lysoPC.a.C28.0	0.2	0.339679	1	4.61893e-06	57815	Draisma
lysoPC.a.C28.0	0.3	0.463739	1	2.23974e-07	75643	Draisma
lysoPC.a.C28.0	0.4	0.461276	1	2.55532e-07	90069	Draisma
lysoPC.a.C28.0	0.5	0.49307	1	8.15793e-09	102255	Draisma
lysoPC.a.C28.1	0.001	0.441932	1	5.76851e-07	706	Draisma
lysoPC.a.C28.1	0.05	0.0403993	1	8.24201e-05	20687	Draisma
lysoPC.a.C28.1	0.1	0.11803	1	3.79558e-05	35410	Draisma
lysoPC.a.C28.1	0.2	0.0541438	1	6.9722e-05	58001	Draisma
lysoPC.a.C28.1	0.3	0.104777	1	4.25659e-05	75807	Draisma
lysoPC.a.C28.1	0.4	0.0594309	1	6.5754e-05	90307	Draisma
lysoPC.a.C28.1	0.5	0.0272886	1	9.98884e-05	102473	Draisma
M.HDL.C	0.001	0.115603	1	3.87519e-05	1883	Kettunen
M.HDL.C	0.05	0.071154	1	5.82e-05	55058	Kettunen
M.HDL.C	0.1	0.172494	1	2.41097e-05	96922	Kettunen
M.HDL.C	0.2	0.309084	1	6.71685e-06	166551	Kettunen
M.HDL.C	0.3	0.1866	1	2.14381e-05	224050	Kettunen
M.HDL.C	0.4	0.184316	1	2.18513e-05	273006	Kettunen
M.HDL.C	0.5	0.179295	1	2.27856e-05	315387	Kettunen
M.HDL.CE	0.001	0.364915	1	3.22442e-06	1812	Kettunen
M.HDL.CE	0.05	0.0683086	1	5.98986e-05	54846	Kettunen
M.HDL.CE	0.1	0.126852	1	3.52204e-05	96708	Kettunen
M.HDL.CE	0.2	0.417047	1	1.18606e-06	166273	Kettunen
M.HDL.CE	0.3	0.286143	1	8.62074e-06	223355	Kettunen
M.HDL.CE	0.4	0.197682	1	1.95295e-05	272121	Kettunen
M.HDL.CE	0.5	0.227802	1	1.50496e-05	314646	Kettunen
M.HDL.FC	0.001	0.101644	1	4.3758e-05	1871	Kettunen
M.HDL.FC	0.05	0.1327	1	3.35329e-05	55382	Kettunen
M.HDL.FC	0.1	0.454555	1	3.5234e-07	97199	Kettunen
M.HDL.FC	0.2	0.242734	1	1.3154e-05	166327	Kettunen
M.HDL.FC	0.3	0.0473142	1	7.55283e-05	223772	Kettunen
M.HDL.FC	0.4	0.0549056	1	6.91245e-05	272838	Kettunen
M.HDL.FC	0.5	0.0300243	1	9.55925e-05	315116	Kettunen
M.HDL.L	0.001	0.340118	1	4.59216e-06	1780	Kettunen
M.HDL.L	0.05	0.198683	1	1.93645e-05	54636	Kettunen
M.HDL.L	0.1	0.420845	1	1.07851e-06	96352	Kettunen
M.HDL.L	0.2	0.475123	1	1.05264e-07	165029	Kettunen
M.HDL.L	0.3	0.172701	1	2.40684e-05	222951	Kettunen
M.HDL.L	0.4	0.12674	1	3.52538e-05	271962	Kettunen
M.HDL.L	0.5	0.0738556	1	5.66566e-05	314422	Kettunen
M.HDL.P	0.001	0.108462	1	4.12168e-05	1763	Kettunen
M.HDL.P	0.05	0.213819	1	1.70112e-05	54744	Kettunen
M.HDL.P	0.1	0.373443	1	2.81612e-06	96251	Kettunen
M.HDL.P	0.2	0.421443	1	1.06207e-06	165320	Kettunen
M.HDL.P	0.3	0.198021	1	1.94734e-05	223076	Kettunen
M.HDL.P	0.4	0.0980484	1	4.51802e-05	272068	Kettunen
M.HDL.P	0.5	0.066948	1	6.0739e-05	314578	Kettunen
M.HDL.PL	0.001	0.0172919	1	0.000120721	1815	Kettunen
M.HDL.PL	0.05	0.23229	1	1.44593e-05	54981	Kettunen
M.HDL.PL	0.1	0.215105	1	1.68225e-05	96831	Kettunen
M.HDL.PL	0.2	0.245464	1	1.28278e-05	165978	Kettunen
M.HDL.PL	0.3	0.124386	1	3.59609e-05	223885	Kettunen
M.HDL.PL	0.4	0.0503547	1	7.28372e-05	273092	Kettunen
M.HDL.PL	0.5	0.062597	1	6.35603e-05	314945	Kettunen
M.LDL.C	0.001	0.314812	1	6.28752e-06	2038	Kettunen
M.LDL.C	0.05	0.188774	1	2.10511e-05	55403	Kettunen
M.LDL.C	0.1	0.0458909	1	7.68535e-05	97201	Kettunen
M.LDL.C	0.2	0.11572	1	3.87132e-05	166192	Kettunen
M.LDL.C	0.3	0.227988	1	1.50247e-05	223836	Kettunen
M.LDL.C	0.4	0.213562	1	1.7049e-05	273074	Kettunen
M.LDL.C	0.5	0.118669	1	3.77494e-05	314977	Kettunen
M.LDL.CE	0.001	0.407645	1	1.47537e-06	2068	Kettunen
M.LDL.CE	0.05	0.133343	1	3.33529e-05	54808	Kettunen
M.LDL.CE	0.1	0.0800871	1	5.33274e-05	96145	Kettunen
M.LDL.CE	0.2	0.102486	1	4.34333e-05	165167	Kettunen
M.LDL.CE	0.3	0.146855	1	2.98066e-05	222826	Kettunen
M.LDL.CE	0.4	0.246728	1	1.26789e-05	271982	Kettunen
M.LDL.CE	0.5	0.214152	1	1.69621e-05	314298	Kettunen
M.LDL.L	0.001	0.402375	1	1.6521e-06	2081	Kettunen
M.LDL.L	0.05	0.0224984	1	0.000108641	54891	Kettunen
M.LDL.L	0.1	0.0198961	1	0.000114263	96431	Kettunen
M.LDL.L	0.2	0.040328	1	8.24977e-05	165503	Kettunen
M.LDL.L	0.3	0.0418382	1	8.08858e-05	223016	Kettunen
M.LDL.L	0.4	0.0967881	1	4.56933e-05	272012	Kettunen
M.LDL.L	0.5	0.0934133	1	4.71066e-05	314249	Kettunen
M.LDL.P	0.001	0.499686	1	1.67479e-11	2088	Kettunen
M.LDL.P	0.05	0.0138985	1	0.000130858	55114	Kettunen
M.LDL.P	0.1	0.0265783	1	0.000101079	96687	Kettunen
M.LDL.P	0.2	0.0951548	1	4.637e-05	165729	Kettunen
M.LDL.P	0.3	0.112679	1	3.97385e-05	223275	Kettunen
M.LDL.P	0.4	0.144227	1	3.04633e-05	272239	Kettunen
M.LDL.P	0.5	0.132269	1	3.3654e-05	314230	Kettunen
M.LDL.PL	0.001	0.19113	1	2.06389e-05	1985	Kettunen
M.LDL.PL	0.05	0.0321749	1	9.24981e-05	55209	Kettunen
M.LDL.PL	0.1	0.00366246	1	0.000194404	97016	Kettunen
M.LDL.PL	0.2	0.0264606	1	0.000101279	166286	Kettunen
M.LDL.PL	0.3	0.0326205	1	9.18845e-05	223725	Kettunen
M.LDL.PL	0.4	0.0463389	1	7.64315e-05	272687	Kettunen
M.LDL.PL	0.5	0.0293676	1	9.65847e-05	314969	Kettunen
M.VLDL.C	0.001	0.370421	1	2.95732e-06	2002	Kettunen
M.VLDL.C	0.05	0.450098	1	4.2523e-07	55910	Kettunen
M.VLDL.C	0.1	0.122685	1	3.64825e-05	97092	Kettunen
M.VLDL.C	0.2	0.171558	1	2.42976e-05	166658	Kettunen
M.VLDL.C	0.3	0.341979	1	4.47982e-06	224105	Kettunen
M.VLDL.C	0.4	0.213377	1	1.70763e-05	272978	Kettunen
M.VLDL.C	0.5	0.314155	1	6.33593e-06	315017	Kettunen
M.VLDL.CE	0.001	0.102488	1	4.34326e-05	1962	Kettunen
M.VLDL.CE	0.05	0.437944	1	6.59471e-07	54948	Kettunen
M.VLDL.CE	0.1	0.0564885	1	6.79118e-05	96304	Kettunen
M.VLDL.CE	0.2	0.0579263	1	6.68423e-05	165500	Kettunen
M.VLDL.CE	0.3	0.0330309	1	9.13272e-05	222703	Kettunen
M.VLDL.CE	0.4	0.0349779	1	8.87808e-05	271746	Kettunen
M.VLDL.CE	0.5	0.0294451	1	9.64663e-05	314206	Kettunen
M.VLDL.FC	0.001	0.126652	1	3.52799e-05	1953	Kettunen
M.VLDL.FC	0.05	0.119922	1	3.73484e-05	55722	Kettunen
M.VLDL.FC	0.1	0.380338	1	2.50822e-06	97372	Kettunen
M.VLDL.FC	0.2	0.174038	1	2.3803e-05	166387	Kettunen
M.VLDL.FC	0.3	0.157863	1	2.72124e-05	224271	Kettunen
M.VLDL.FC	0.4	0.189478	1	2.09272e-05	273205	Kettunen
M.VLDL.FC	0.5	0.144721	1	3.03386e-05	315194	Kettunen
M.VLDL.L	0.001	0.120712	1	3.70984e-05	1979	Kettunen
M.VLDL.L	0.05	0.423901	1	9.95829e-07	54985	Kettunen
M.VLDL.L	0.1	0.39333	1	1.98038e-06	96509	Kettunen
M.VLDL.L	0.2	0.470459	1	1.48507e-07	165666	Kettunen
M.VLDL.L	0.3	0.390705	1	2.08159e-06	223360	Kettunen
M.VLDL.L	0.4	0.435902	1	7.03982e-07	272538	Kettunen
M.VLDL.L	0.5	0.445412	1	5.09352e-07	314722	Kettunen
M.VLDL.P	0.001	0.132487	1	3.35928e-05	1891	Kettunen
M.VLDL.P	0.05	0.0235238	1	0.000106612	54376	Kettunen
M.VLDL.P	0.1	0.00365574	1	0.000194493	95865	Kettunen
M.VLDL.P	0.2	0.00277948	1	0.000207824	165186	Kettunen
M.VLDL.P	0.4	0.00419918	1	0.000187781	271849	Kettunen
M.VLDL.P	0.5	0.00830409	1	0.000155097	314323	Kettunen
M.VLDL.PL	0.001	0.275021	1	9.65799e-06	1940	Kettunen
M.VLDL.PL	0.05	0.332857	1	5.04629e-06	55629	Kettunen
M.VLDL.PL	0.1	0.296754	1	7.7022e-06	97545	Kettunen
M.VLDL.PL	0.2	0.222344	1	1.57925e-05	166451	Kettunen
M.VLDL.PL	0.3	0.358408	1	3.55686e-06	223935	Kettunen
M.VLDL.PL	0.4	0.268022	1	1.03522e-05	272959	Kettunen
M.VLDL.PL	0.5	0.200757	1	1.90267e-05	315084	Kettunen
M.VLDL.TG	0.001	0.334495	1	4.94162e-06	1979	Kettunen
M.VLDL.TG	0.05	0.30516	1	7.0212e-06	55763	Kettunen
M.VLDL.TG	0.1	0.124878	1	3.58119e-05	97918	Kettunen
M.VLDL.TG	0.2	0.0857281	1	5.05588e-05	166992	Kettunen
M.VLDL.TG	0.3	0.188871	1	2.10341e-05	224270	Kettunen
M.VLDL.TG	0.4	0.261773	1	1.10006e-05	273395	Kettunen
M.VLDL.TG	0.5	0.421865	1	1.05053e-06	315511	Kettunen
malate_CMH	0.001	0.0110714	1	0.000141506	751	Rhee
malate_CMH	0.05	0.084327	1	5.12265e-05	20038	Rhee
malate_CMH	0.1	0.0462737	1	7.64927e-05	34108	Rhee
malate_CMH	0.2	0.061569	1	6.42589e-05	57263	Rhee
malate_CMH	0.3	0.106534	1	4.19159e-05	76537	Rhee
malate_CMH	0.4	0.0643537	1	6.23957e-05	93045	Rhee
malate_CMH	0.5	0.0526064	1	7.09562e-05	107354	Rhee
malate_PC1_CMH	0.001	0.381794	1	2.44571e-06	578	Rhee
malate_PC1_CMH	0.05	0.154622	1	2.79513e-05	18296	Rhee
malate_PC1_CMH	0.1	0.2299	1	1.47714e-05	31956	Rhee
malate_PC1_CMH	0.2	0.198664	1	1.93677e-05	55036	Rhee
malate_PC1_CMH	0.3	0.166891	1	2.5255e-05	74262	Rhee
malate_PC1_CMH	0.4	0.271619	1	9.99131e-06	91246	Rhee
malate_PC1_CMH	0.5	0.236999	1	1.38592e-05	105690	Rhee
MCP1	0.05	0.0163965	1	0.000123179	44090	Ahola
MCP1	0.1	0.291556	1	8.14378e-06	77577	Ahola
MCP1	0.2	0.262228	1	1.09524e-05	133655	Ahola
MCP1	0.3	0.341261	1	4.52298e-06	180916	Ahola
MCP1	0.4	0.386839	1	2.23565e-06	221484	Ahola
MCP1	0.5	0.323933	1	5.6395e-06	256778	Ahola
MCP3	0.001	0.115134	1	3.89084e-05	1063	Ahola
MCP3	0.05	0.00259519	1	0.000211172	32001	Ahola
MCSF	0.001	0.0469773	1	7.5838e-05	1315	Ahola
MCSF	0.05	0.0861058	1	5.03809e-05	41504	Ahola
MCSF	0.1	0.0696812	1	5.90695e-05	73580	Ahola
MCSF	0.2	0.0353883	1	8.82634e-05	126261	Ahola
MCSF	0.3	0.0362512	1	8.71961e-05	170444	Ahola
MCSF	0.4	0.0390682	1	8.38929e-05	208782	Ahola
MCSF	0.5	0.0145743	1	0.000128646	241966	Ahola
Met	0.001	0.194606	1	2.00437e-05	784	Draisma
Met	0.05	0.0122871	1	0.000136616	21246	Draisma
Met	0.1	0.00437695	1	0.000185777	36038	Draisma
methyladipate_pimelate_CMH	0.001	0.490499	1	1.53359e-08	580	Rhee
methyladipate_pimelate_CMH	0.05	0.256779	1	1.15388e-05	18029	Rhee
methyladipate_pimelate_CMH	0.1	0.199455	1	1.92383e-05	31737	Rhee
methyladipate_pimelate_CMH	0.2	0.0441593	1	7.85272e-05	54795	Rhee
methyladipate_pimelate_CMH	0.3	0.179607	1	2.27265e-05	74209	Rhee
methyladipate_pimelate_CMH	0.4	0.235167	1	1.40903e-05	90997	Rhee
methyladipate_pimelate_CMH	0.5	0.173723	1	2.38652e-05	105763	Rhee
MIF	0.001	0.262306	1	1.09442e-05	1422	Ahola
MIF	0.05	0.0846445	1	5.10741e-05	42887	Ahola
MIF	0.1	0.213038	1	1.71265e-05	75349	Ahola
MIF	0.2	0.264903	1	1.06724e-05	129729	Ahola
MIF	0.3	0.159289	1	2.68935e-05	175010	Ahola
MIF	0.4	0.19814	1	1.94538e-05	214548	Ahola
MIF	0.5	0.263874	1	1.07795e-05	248373	Ahola
MIG	0.001	0.45181	1	3.96402e-07	1335	Ahola
MIG	0.05	0.0473368	1	7.55076e-05	43119	Ahola
MIG	0.1	0.128153	1	3.48368e-05	75587	Ahola
MIG	0.2	0.112708	1	3.97286e-05	130125	Ahola
MIG	0.3	0.176902	1	2.32436e-05	175367	Ahola
MIG	0.4	0.168527	1	2.49153e-05	214660	Ahola
MIG	0.5	0.121422	1	3.68753e-05	249011	Ahola
MIP1a	0.1	0.00201055	1	0.00022367	74648	Ahola
MIP1a	0.2	0.00823587	1	0.000155488	128687	Ahola
MIP1a	0.3	0.0144915	1	0.000128912	174112	Ahola
MIP1a	0.4	0.0374706	1	8.57336e-05	212938	Ahola
MIP1a	0.5	0.061762	1	6.41267e-05	246977	Ahola
MIP1b	0.001	0.0688064	1	5.95957e-05	1823	Ahola
MIP1b	0.05	0.300173	1	7.42042e-06	44809	Ahola
MIP1b	0.1	0.301059	1	7.34849e-06	78424	Ahola
MIP1b	0.2	0.270513	1	1.01013e-05	134043	Ahola
MIP1b	0.3	0.230651	1	1.46727e-05	181149	Ahola
MIP1b	0.4	0.30327	1	7.17083e-06	221509	Ahola
MIP1b	0.5	0.221951	1	1.58471e-05	256854	Ahola
MUFA	0.001	0.277087	1	9.45935e-06	1803	Kettunen
MUFA	0.05	0.0183633	1	0.000117948	54571	Kettunen
MUFA	0.1	0.0677689	1	6.02297e-05	96126	Kettunen
MUFA	0.2	0.225435	1	1.53683e-05	165167	Kettunen
MUFA	0.3	0.166656	1	2.53042e-05	222756	Kettunen
MUFA	0.4	0.183073	1	2.20793e-05	271869	Kettunen
MUFA	0.5	0.171681	1	2.42728e-05	314265	Kettunen
niacinamide_HILIC	0.001	0.436883	1	6.82419e-07	569	Rhee
niacinamide_HILIC	0.05	0.144217	1	3.04658e-05	17948	Rhee
niacinamide_HILIC	0.1	0.0460186	1	7.67327e-05	31797	Rhee
niacinamide_HILIC	0.2	0.157717	1	2.72451e-05	54465	Rhee
niacinamide_HILIC	0.3	0.184831	1	2.17577e-05	73922	Rhee
niacinamide_HILIC	0.4	0.25642	1	1.15782e-05	90807	Rhee
niacinamide_HILIC	0.5	0.280574	1	9.1303e-06	105542	Rhee
NMMA_HILIC	0.001	0.00329587	1	0.000199525	623	Rhee
NMMA_HILIC	0.05	0.0162825	1	0.000123502	18919	Rhee
NMMA_HILIC	0.1	0.00321323	1	0.00020076	32709	Rhee
NMMA_HILIC	0.2	0.00624338	1	0.000168696	55829	Rhee
NMMA_HILIC	0.3	0.0082477	1	0.00015542	74997	Rhee
NMMA_HILIC	0.4	0.00528354	1	0.000176705	91742	Rhee
NMMA_HILIC	0.5	0.00695114	1	0.000163563	106478	Rhee
Orn	0.001	0.346553	1	4.21053e-06	794	Draisma
Orn	0.05	0.2238	1	1.55916e-05	21170	Draisma
Orn	0.1	0.283508	1	8.85941e-06	35704	Draisma
Orn	0.2	0.025473	1	0.000103	58421	Draisma
Orn	0.3	0.0269424	1	0.000100464	76190	Draisma
Orn	0.4	0.0196806	1	0.000114763	90813	Draisma
Orn	0.5	0.0170015	1	0.000121503	102814	Draisma
ornithine_HILIC	0.001	0.353651	1	3.81159e-06	615	Rhee
ornithine_HILIC	0.05	0.385841	1	2.2764e-06	18719	Rhee
ornithine_HILIC	0.1	0.262047	1	1.09715e-05	32543	Rhee
ornithine_HILIC	0.2	0.344164	1	4.34997e-06	55316	Rhee
ornithine_HILIC	0.3	0.348105	1	4.12136e-06	74555	Rhee
ornithine_HILIC	0.4	0.247138	1	1.26308e-05	91360	Rhee
ornithine_HILIC	0.5	0.200742	1	1.90291e-05	106053	Rhee
orotate_CMH	0.001	0.477841	1	8.34967e-08	578	Rhee
orotate_CMH	0.05	0.0665867	1	6.09654e-05	18052	Rhee
orotate_CMH	0.1	0.0401539	1	8.26877e-05	31555	Rhee
orotate_CMH	0.2	0.0362255	1	8.72275e-05	54656	Rhee
orotate_CMH	0.3	0.0330905	1	9.1247e-05	73937	Rhee
orotate_CMH	0.4	0.0388334	1	8.41583e-05	90654	Rhee
orotate_CMH	0.5	0.0368686	1	8.64491e-05	105348	Rhee
otPUFA	0.001	0.143279	1	3.07037e-05	2079	Kettunen
otPUFA	0.05	0.00670884	1	0.000165257	56194	Kettunen
otPUFA	0.2	0.00208863	1	0.000221801	167105	Kettunen
otPUFA	0.3	0.00217577	1	0.000219797	224289	Kettunen
otPUFA	0.4	0.0048006	1	0.000181319	272594	Kettunen
otPUFA	0.5	0.00419026	1	0.000187884	314284	Kettunen
oxalate_CMH	0.001	0.362714	1	3.3348e-06	578	Rhee
oxalate_CMH	0.05	0.0259718	1	0.000102122	17948	Rhee
oxalate_CMH	0.1	0.0455169	1	7.72091e-05	31875	Rhee
oxalate_CMH	0.2	0.0777008	1	5.45664e-05	54927	Rhee
oxalate_CMH	0.3	0.0534286	1	7.02913e-05	74123	Rhee
oxalate_CMH	0.4	0.0810803	1	5.28241e-05	90737	Rhee
[truncated: 1,921 more rows]
